# Supplementary material for: Genomic, structural, and molecular analysis of calmodulin-binding transcriptional activators (CAMTAs) suggests their role in plant development and abiotic stress tolerance in chickpea
Source: Comput Struct Biotechnol J. 2025 Aug 29;27:3824–36. doi: 10.1016/j.csbj.2025.08.032 (PMC12455000; doi:10.1016/j.csbj.2025.08.032)
Supplement: Supplementary file 1 — Supplementary material [file mmc1.xlsx]

## Sheet: Sheet1
Table S1: List of primer used for RT-qPCR analyses of chickpea CAMTA genes
Gene Name	Primer strand	Primer Sequences
CaCAMTA1	Forward primer	GCCTCCTTCGTATGGATTAGGTCC
	Reverse primer	TCGCAACCACCGATGCTGAG
CaCAMTA2	Forward primer	CGGGTCAGCTTGTTGGTTCAG
	Reverse primer	TTGCTTCCTCCAAGGTATCCCC
CaCAMTA3	Forward primer	GACTGCCCTTCATTGGGCTG
	Reverse primer	GCTGGCCGCAATAGATGCAG
CaCAMTA4	Forward primer	GCAGCTGCTCTTGGCTATGG
	Reverse primer	GTTCGCTCCCTGCCACAAAC
CaCAMTA5	Forward primer	TGCAAGGCAAGTGGTGTTTG
	Reverse primer	GGGTGAGGCCACAGATGAAAAC
CaCAMTA6	Forward primer	GCTCAGTATCCAGAGGCTCG
	Reverse primer	CATGCCTGCTTAGTATGGCGG
CaCAMTA7	Forward primer	GCGGTTGAGTTTTCCAGCCC
	Reverse primer	CTGTATGCGAGCAGCAGCAG
CaEF1α	Forward primer	TCCACCACTTGGTCGTTTTG
	Reverse primer	CTTAATGACACCGACAGCAACAG
