# Supplementary material for: Genomic, structural, and molecular analysis of calmodulin-binding transcriptional activators (CAMTAs) suggests their role in plant development and abiotic stress tolerance in chickpea
Source: Comput Struct Biotechnol J. 2025 Aug 29;27:3824–36. doi: 10.1016/j.csbj.2025.08.032 (PMC12455000; doi:10.1016/j.csbj.2025.08.032)
Supplement: Supplementary file 2 — Supplementary material [file mmc2.xlsx]

## Sheet: Sheet1
Table S2: List of CAMTA proteins from different organisms used to construct the phylogenetic tree
CaCAMTA
Lineage	Organism	Gene name	Gene identifier	Reference/Source
Mosses	Physcomitrella patens	PpCAMTA1	Phpat.003G141000.1.p	Rahman et al., 2016
		PpCAMTA2	Phpat.008G011300.1.p
		PpCAMTA3	Phpat.004G019700.1.p
Lycophytes	Selaginella moellendorffii	SmCAMTA1	441667	Phytozome
Angiosperm -Monocot	Oryza sativa	OsCAMTA1	LOC_Os03g09100.1	Phytozome
		OsCAMTA2	LOC_Os10g22950.1
		OsCAMTA3	LOC_Os07g43030.1
		OsCAMTA4	LOC_Os01g69910.1
		OsCAMTA5	LOC_Os07g30774.1
		OsCAMTA6	LOC_Os04g31900.1
Angiosperm -Dicot	Arabidopsis thaliana	AtCAMTA1	At5g09410	Bouché et al., 2002
		AtCAMTA2	At5g64220
		AtCAMTA3	At2g22300
		AtCAMTA4	AT1G67310
		AtCAMTA5	At4g16150
		AtCAMTA6	At3g16940
	Glycine max	GmCAMTA1	Glyma05g31190	Wang et al., 2015
		GmCAMTA2	Glyma08g14370
		GmCAMTA3	Glyma15g05900
		GmCAMTA4	Glyma08g07680
		GmCAMTA5	Glyma05g24430
		GmCAMTA6	Glyma08g19101
		GmCAMTA7	Glyma17g04310
		GmCAMTA8	Glyma15g15350
		GmCAMTA9	Glyma09g04310
		GmCAMTA10	Glyma05g28090
		GmCAMTA11	Glyma18g00840
		GmCAMTA12	Glyma17g03510
		GmCAMTA13	Glyma07g37090
		GmCAMTA14	Glyma11g36930
		GmCAMTA15	Glyma08g11080
	Populus trichocarpa	PtCAMTA1	Potri.010G153100.1	Phytozome
		PtCAMTA2	Potri.007G093400.1
		PtCAMTA3	Potri.005G075100.1
		PtCAMTA4	Potri.001G057800.1
		PtCAMTA5	Potri.010G141700.1
		PtCAMTA6	Potri.008G107900.1
		PtCAMTA7	Potri.003G170600.1
