# Supplementary material for: Genomic, structural, and molecular analysis of calmodulin-binding transcriptional activators (CAMTAs) suggests their role in plant development and abiotic stress tolerance in chickpea
Source: Comput Struct Biotechnol J. 2025 Aug 29;27:3824–36. doi: 10.1016/j.csbj.2025.08.032 (PMC12455000; doi:10.1016/j.csbj.2025.08.032)
Supplement: Supplementary file 3 — Supplementary material [file mmc3.xlsx]

## Sheet: Sheet1
Table S3: Details of Three-dimensional structures of chickpea CAMTA proteins
Protein Name	No of Alpha Helix	No of Beta Strand	Percentage of Disordered
CaCAMTA1	25	8	44
CaCAMTA3	20	11	37
CaCAMTA4	26	11	43
CaCAMTA5	25	9	47
CaCAMTA6	23	10	48
CaCAMTA7	17	11	42
