# Supplementary material for: Genomic, structural, and molecular analysis of calmodulin-binding transcriptional activators (CAMTAs) suggests their role in plant development and abiotic stress tolerance in chickpea
Source: Comput Struct Biotechnol J. 2025 Aug 29;27:3824–36. doi: 10.1016/j.csbj.2025.08.032 (PMC12455000; doi:10.1016/j.csbj.2025.08.032)
Supplement: Supplementary file 4 — Supplementary material [file mmc4.xlsx]

## Sheet: Sheet1
Table S4: Cis-regulatory elements identified in the promoter region of chickpea CAMTA genes
	CaCAMTA1	CaCAMTA2	CaCAMTA3	CaCAMTA4	CaCAMTA5	CaCAMTA6	CaCAMTA7
WUN - motif	2	0	2	0	0	1	2
WRE3	1	0	0	2	0	2	1
GCN4_motif	1	0	0	0	1	0	1
Circadian	0	0	0	0	1	1	0
CCGTCC motif	1	0	0	0	0	0	0
CAT - box	0	1	0	0	1	1	0
TGACG-motif	3	0	0	0	1	2	1
TGA - element	1	0	1	0	0	0	0
TCA - element	2	0	2	1	2	1	4
P-box	1	0	0	0	1	1	0
ERE	3	1	7	6	2	1	1
CGTCA - motif	3	0	0	0	1	2	1
AuxRR - core	0	0	0	1	1	0	1
as - 1	3	0	0	0	1	2	1
ABRE4	0	0	0	0	0	2	1
ABRE	3	0	0	0	4	4	2
ABRE3a	0	0	0	0	0	2	1
W box	1	0	1	1	1	1	1
MRE	0	1	1	0	0	0	1
MBS	1	0	0	1	0	1	1
MYC	2	4	2	2	3	7	6
Myb	2	3	1	2	0	1	1
MYB	3	3	1	2	3	2	2
ARE	1	1	4	1	2	1	2
TATA-box	78	70	61	86	57	81	56
CAAT box	46	39	29	39	29	30	47
BOX 4	3	5	7	6	3	4	5
TCT-motif	2	1	1	1	4	1	0
STRE	0	3	0	0	1	0	0
GT1-motif	2	1	2	0	3	1	1
G-box	2	0	0	0	3	3	2
	167	133	122	151	125	155	142
