# Supplementary material for: Genomic, structural, and molecular analysis of calmodulin-binding transcriptional activators (CAMTAs) suggests their role in plant development and abiotic stress tolerance in chickpea
Source: Comput Struct Biotechnol J. 2025 Aug 29;27:3824–36. doi: 10.1016/j.csbj.2025.08.032 (PMC12455000; doi:10.1016/j.csbj.2025.08.032)
Supplement: Supplementary file 5 — Supplementary material [file mmc5.xlsx]

## Sheet: Sheet1
Table S5: Log2 fold change values of CaCAMTAs genes in different tissue at various developmental stages
	Germination			Seedling		Vegetative				Reproductive									Senesence
Gene	Radicle	Plumule	Embryo	Epicotyl	Primary Root	Root	Petiole	Stem	Leaf	Petiole	Stem	Nodules	Root	Flowers	Buds	Pods	Immature Seeds	Leaf	Leaf	Leaf Yellow	Immature Seeds	Mature Seeds	Seed Coat	Stem	Petiole	Root	Nodules
CaCAMTA1	14.6	11.5018	14.1989	11.6597	11.2347	17.2606	11.0563	8.51633	8.20435	13.0845	15.6069	27.6924	24.9693	13.7585	17.3193	11.546	14.7782	9.52462	11.7838	11.9853	2.32728	3.52202	2.5371	14.3055	10.0536	20.997	20.2185
CaCAMTA2	12.4769	9.4191	7.35813	14.0317	10.6905	12.9296	19.0698	9.98135	9.0888	16.8322	17.1523	6.62118	16.9845	19.8882	11.4188	9.07142	9.9396	10.1317	13.0925	11.3778	1.803	1.61483	2.04053	15.8878	11.0497	19.006	5.88024
CaCAMTA3	11.3131	26.485	9.338	14.5616	11.5147	14.5783	13.232	10.246	6.12106	13.7872	15.1923	10.2927	18.7098	6.01678	8.89488	14.7778	23.9387	6.79045	9.93092	8.93723	2.05282	2.39924	2.76788	15.4733	13.0271	20.7621	10.8642
CaCAMTA4	2.86232	7.39493	2.82327	1.65066	0.916639	3.00712	14.6139	50.931	12.6798	237.146	80.4117	28.6355	3.76802	1.95869	15.3589	42.1869	19.0817	4.93542	35.0262	35.6276	0.435288	0	0.26519	23.6819	47.0328	4.46642	1.37355
CaCAMTA5	15.9581	14.9866	15.88	12.8173	17.8224	24.3992	13.952	10.7066	9.23728	16.3946	15.5331	15.9807	26.9472	10.6082	13.1671	6.73198	8.7317	9.83402	11.2886	11.2718	1.11982	6.3439	1.45432	14.9308	13.3473	23.3632	14.5052
CaCAMTA6	33.8085	26.795	29.5054	14.6447	16.0336	25.8246	20.3909	25.0937	15.135	37.2698	76.5195	21.7496	24.9489	10.6558	15.517	24.6747	28.4013	11.4966	18.3963	18.1235	2.47397	2.38944	3.02691	35.4711	27.2661	26.1995	14.5995
CaCAMTA7	7.55761	7.66468	7.29353	10.9893	8.72345	8.17029	10.4678	7.57467	7.30309	10.1865	7.69831	8.4923	10.4922	7.31937	8.34082	9.00956	10.9585	6.64797	7.06786	6.99265	2.40103	6.75022	2.56869	9.31221	7.30233	9.57885	6.17388
