# Supplementary material for: Genomic, structural, and molecular analysis of calmodulin-binding transcriptional activators (CAMTAs) suggests their role in plant development and abiotic stress tolerance in chickpea
Source: Comput Struct Biotechnol J. 2025 Aug 29;27:3824–36. doi: 10.1016/j.csbj.2025.08.032 (PMC12455000; doi:10.1016/j.csbj.2025.08.032)
Supplement: Supplementary file 6 — Supplementary material [file mmc6.xlsx]

## Sheet: Sheet1
Table S6: Log2 fold change valus of CaCAMTAs at various stages of seed development
	SEED STAGE 1		SEED STAGE 2		SEED STAGE 3		SEED STAGE 4		SEED STAGE 5		SEED STAGE 6		SEED STAGE 7
GENE	JGK3	HIMCHANA1	JGK3	HIMCHANA1	JGK3	HIMCHANA1	JGK3	HIMCHANA1	JGK3	HIMCHANA1	JGK3	HIMCHANA1	JGK3	HIMCHANA1
CaCAMTA1	12.6367	11.0726	18.0786	15.0461	11.0993	7.13788	9.65289	9.64648	4.1149	2.23288	2.90408	1.74692	4.94556	2.73605
CaCAMTA2	9.0741	8.2812	13.9678	11.4737	9.64505	5.87052	8.60096	8.60166	3.01725	1.59682	3.87032	2.1283	4.93111	3.09324
CaCAMTA3	16.4452	11.7302	30.7201	17.7394	12.9428	8.80589	10.612	10.4875	5.04042	1.87206	1.4534	0.886209	1.92552	0.709108
CaCAMTA4	12.1977	2.51137	16.9261	5.24615	12.0325	11.2963	42.5511	41.3447	5.33498	4.27331	0.356179	0.045703	0.333182	0.137719
CaCAMTA5	8.36322	6.35618	12.0259	7.37845	6.9178	5.05162	7.41892	7.11751	5.40696	2.78238	5.8883	2.9668	6.49156	3.59566
CaCAMTA6	23.2689	20.8082	29.5844	19.5299	17.6006	10.8882	15.2336	14.6143	4.14192	4.19809	13.2854	6.68411	19.9756	13.7613
CaCAMTA7	8.76802	8.37273	11.5339	11.4357	9.42036	7.22068	9.88329	9.37883	5.96695	4.03633	7.08732	5.19695	8.49322	7.38403
