# Supplementary material for: Genomic, structural, and molecular analysis of calmodulin-binding transcriptional activators (CAMTAs) suggests their role in plant development and abiotic stress tolerance in chickpea
Source: Comput Struct Biotechnol J. 2025 Aug 29;27:3824–36. doi: 10.1016/j.csbj.2025.08.032 (PMC12455000; doi:10.1016/j.csbj.2025.08.032)
Supplement: Supplementary file 7 — Supplementary material [file mmc7.xlsx]

## Sheet: Sheet1
Table S8: RT-qPCR expression data of CaCAMTAs under drought, salts tress and ABA
Drought
		Root												Shoot
		3hr			6 hr			12 hr						3hr			6 hr			12 hr
Gene	Gene ID	Fold Change	Regulation	P value	Fold Change	Regulation	P value	Fold Change	Regulation	P value				Fold Change	Regulation	P value	Fold Change	Regulation	P value	Fold Change	Regulation	P value
CaCAMTA1	LOC101514494	0.825093	Down-regulation	0.0633338	0.691007	Down-regulation	0.20243	4.07432	Up-regulation	6.74624e-06				0.571701	Down-regulation	0.0141635	0.911371	Down-regulation	0.549561	0.53168	Down-regulation	2.95582e-05
CaCAMTA2	LOC101493676	0.726448	Down-regulation	0.0300414	0.574206	Down-regulation	0.147599	2.67489	Up-regulation	2.49227e-06				0.891393	Down-regulation	0.41886	1.09119	Down-regulation	0.558977	0.469375	Down-regulation	0.1728
CaCAMTA3	LOC101503411	1.09565	Down-regulation	0.371355	0.964306	Down-regulation	0.806654	1.69167	Up-regulation	0.00679356				0.592863	Down-regulation	0.0139934	0.751817	Down-regulation	0.0769422	0.593855	Down-regulation	0.34183
CaCAMTA4	LOC101508254	6.13731	Up-regulation	1.46033e-05	1.28616	Down-regulation	0.536767	26.3329	Up-regulation	2.82083e-13				0.693852	Down-regulation	0.24363	1.72794	Up-regulation	0.144435	0.301883	Down-regulation	0.0105286
CaCAMTA5	LOC101505145	1.45801	Down-regulation	0.0471318	1.43052	Down-regulation	0.124862	1.65615	Up-regulation	0.00602309				0.599953	Down-regulation	0.00410528	1.6972	Up-regulation	0.00421823	0.308384	Down-regulation	0.247217
CaCAMTA6	LOC101498639	1.69439	Up-regulation	6.15632e-08	1.09558	Down-regulation	0.751348	3.91123	Up-regulation	8.65629e-10				0.516149	Down-regulation	0.00952812	1.07548	Down-regulation	0.477282	0.474514	Down-regulation	2.26026e-06
CaCAMTA7	LOC10150875	1.3387	Down-regulation	0.0253862	1.05011	Down-regulation	0.533466	1.98122	Up-regulation	0.000328203				0.560789	Down-regulation	0.000195844	0.859847	Down-regulation	0.202517	0.551011	Down-regulation	0.704987
SALT
		Root												Shoot
		3hr			6 hr			12 hr						3hr			6 hr			12 hr
Gene	Gene ID	Fold Change	Regulation	P value	Fold Change	Regulation	P value	Fold Change	Regulation	P value				Fold Change	Regulation	P value	Fold Change	Regulation	P value	Fold Change	Regulation	P value
CaCAMTA1	LOC101514494	3.38616	Up-regulation	0.0382103	4.20764	Up-regulation	2.21029e-05	11.8515	Up-regulation	1.02664e-06				2.25607	Up-regulation	9.41801e-05	1.27249	Down-regulation	0.0172104	1.30181	Down-regulation	0.0495685
CaCAMTA2	LOC101493676	1.91646	Up-regulation	0.0677774	1.53438	Up-regulation	0.00559063	5.7299	Up-regulation	3.4022e-06				3.70676	Up-regulation	1.07996e-06	1.34406	Down-regulation	0.000513293	2.13624	Up-regulation	0.00367749
CaCAMTA3	LOC101503411	0.756156	Down-regulation	0.656156	1.24117	Down-regulation	0.0413079	1.20415	Down-regulation	0.0010312				0.389665	Down-regulation	0.000138919	1.08099	Down-regulation	0.575599	1.74503	Up-regulation	1.48439e-05
CaCAMTA4	LOC101508254	1.94238	Up-regulation	0.00010953	1.2075	Down-regulation	0.0748828	1.85485	Up-regulation	0.000310322				2.24748	Up-regulation	9.37091e-06	0.952624	Down-regulation	0.386958	1.86819	Up-regulation	2.95646e-06
CaCAMTA5	LOC101505145	0.569683	Down-regulation	0.00111108	1.44977	Down-regulation	0.00231632	2.0306	Up-regulation	0.0016935				1.58309	Up-regulation	7.29457e-05	1.46331	Down-regulation	0.00351514	1.7969	Up-regulation	0.0010511
CaCAMTA6	LOC101498639	1.74819	Up-regulation	0.00512321	1.20752	Down-regulation	0.0308807	1.71305	Up-regulation	0.0525126				2.40293	Up-regulation	2.6492e-05	1.29329	Down-regulation	0.0178015	1.24112	Down-regulation	0.023915
CaCAMTA7	LOC10150875	0.743211	Down-regulation	0.0155499	2.12292	Up-regulation	6.58797e-05	2.22693	Up-regulation	0.000537081				2.82073	Up-regulation	5.036e-05	0.828044	Down-regulation	0.0153025	1.3597	Down-regulation	7.38003e-05
ABA
		Root												Shoot
		3hr			6 hr			12 hr						3hr			6 hr			12 hr
Gene	Gene ID	Fold Change	Regulation	P value	Fold Change	Regulation	P value	Fold Change	Regulation	P value				Fold Change	Regulation	P value	Fold Change	Regulation	P value	Fold Change	Regulation	P value
CaCAMTA1	LOC101514494	0.834444	Down-regulation	0.137024	1.62171	Up-regulation	0.00134405	4.40454	Up-regulation	0.00109136				3.34222	Up-regulation	0.0363505	2.31155	Up-regulation	2.50028e-05	2.36646	Up-regulation	0.00848154
CaCAMTA2	LOC101493676	1.16928	Down-regulation	0.023637	0.83166	Down-regulation	0.00854029	2.59976	Up-regulation	0.0226679				1.33847	Down-regulation	0.0186409	0.953	Down-regulation	0.456895	2.01119	Up-regulation	0.0114876
CaCAMTA3	LOC101503411	0.385438	Down-regulation	0.0015992	1.6576	Up-regulation	0.259226	1.49011	Down-regulation	0.000464351				1.93606	Up-regulation	0.047305	0.932756	Down-regulation	8.52169e-06	1.98278	Up-regulation	0.00562071
CaCAMTA4	LOC101508254	0.537733	Down-regulation	0.0057313	0.916081	Down-regulation	0.0112619	0.615027	Down-regulation	0.00302592				0.70407	Down-regulation	0.0164066	2.08493	Up-regulation	0.0085653	2.81741	Up-regulation	0.0114909
CaCAMTA5	LOC101505145	1.42733	Down-regulation	0.0670426	1.86876	Up-regulation	0.00229	1.7182	Up-regulation	0.0054503				1.57576	Up-regulation	0.00576698	1.91739	Up-regulation	0.223078	2.32158	Up-regulation	0.0397901
CaCAMTA6	LOC101498639	3.43858	Up-regulation	1.70087e-05	0.581261	Down-regulation	0.000290547	1.24955	Down-regulation	0.0326274				0.740857	Down-regulation	0.0168614	0.956028	Down-regulation	1.25501e-05	1.76035	Up-regulation	0.0628897
CaCAMTA7	LOC10150875	0.660947	Down-regulation	0.0119977	0.430723	Down-regulation	0.00828113	0.879234	Down-regulation	0.511869				1.23216	Down-regulation	0.0232613	1.53265	Up-regulation	0.558326	2.189	Up-regulation	0.00125626
