# Supplementary material for: Genomic, structural, and molecular analysis of calmodulin-binding transcriptional activators (CAMTAs) suggests their role in plant development and abiotic stress tolerance in chickpea
Source: Comput Struct Biotechnol J. 2025 Aug 29;27:3824–36. doi: 10.1016/j.csbj.2025.08.032 (PMC12455000; doi:10.1016/j.csbj.2025.08.032)
Supplement: Supplementary file 8 — Supplementary material [file mmc8.xlsx]

## Sheet: Sheet1
Table S8: Summry of CAMTA target genes (regulon) identified in the Chickpea genome
Gene ID	Targetgene_annotation	score	p-value	q-value	Matched_sequence
LOC101494986	kinesin-like protein KIN-5B	13.7394	4.39e-05	1	ACCGCGT
LOC101506278	7-methylxanthosine synthase 1-like	13.7394	4.39e-05	1	ACCGCGT
LOC101492307	uncharacterized protein LOC101492307	13.7394	4.39e-05	1	ACCGCGT
LOC101494512	magnesium-chelatase subunit ChlI%2C chloroplastic-like	13.7394	4.39e-05	1	ACCGCGT
LOC101496004	heavy metal-associated isoprenylated plant protein 37-like	13.7394	4.39e-05	1	ACCGCGT
LOC101495529	alpha-amylase/subtilisin inhibitor-like	13.7394	4.39e-05	1	ACCGCGT
LOC101489792	hexokinase-1-like	13.7394	4.39e-05	1	ACCGCGT
LOC101488466	serine/threonine-protein kinase RIPK-like	13.7394	4.39e-05	1	ACCGCGT
LOC101498162	probable ATP-dependent RNA helicase ddx56	13.7394	4.39e-05	1	ACCGCGT
LOC101507907	F-box protein PP2-A13	13.7394	4.39e-05	1	ACCGCGT
LOC101508988	trifunctional UDP-glucose 4%2C6-dehydratase/UDP-4-keto-6-deoxy-D-glucose 3%2C5-epimerase/UDP-4-keto-L-rhamnose-reductase RHM1-like	13.7394	4.39e-05	1	ACCGCGT
LOC101502681	exonuclease V%2C chloroplastic-like	13.7394	4.39e-05	1	ACCGCGT
LOC101511148	transcriptional repressor TUP1-like isoform X1	13.7394	4.39e-05	1	ACCGCGT
LOC101498482	hydrophobic protein LTI6B	13.7394	4.39e-05	1	ACCGCGT
LOC101490917	cyclic pyranopterin monophosphate synthase%2C mitochondrial isoform X2	13.7394	4.39e-05	1	ACCGCGT
LOC101501646	chromo domain-containing protein LHP1-like	13.7394	4.39e-05	1	ACCGCGT
LOC101497012	probable protein phosphatase 2C 39	13.7394	4.39e-05	1	ACCGCGT
LOC101505109	protease Do-like 2%2C chloroplastic	13.7394	4.39e-05	1	ACCGCGT
LOC101498966	uncharacterized protein LOC101498966	13.7394	4.39e-05	1	ACCGCGT
LOC113784132	uncharacterized protein LOC113784132	13.7394	4.39e-05	1	ACCGCGT
LOC101492957	receptor-like protein 31	13.7394	4.39e-05	1	ACCGCGT
LOC101494915	probable glycosyltransferase At5g20260	13.7394	4.39e-05	1	ACCGCGT
LOC101488350	protein TIFY 10A-like	13.7394	4.39e-05	1	ACCGCGT
LOC101495684	cytochrome P450 86A22	13.7394	4.39e-05	1	ACCGCGT
LOC101491756	CWF19-like protein 2	13.7394	4.39e-05	1	ACCGCGT
LOC101493699	ethylene-responsive transcription factor ERF021-like	13.7394	4.39e-05	1	ACCGCGT
LOC101508421	uncharacterized protein LOC101508421	13.7394	4.39e-05	1	acCGCGT
LOC101509391	plastidial pyruvate kinase 2-like	13.7394	4.39e-05	1	ACCGCGT
LOC101499648	LOW QUALITY PROTEIN: pentatricopeptide repeat-containing protein At1g06143-like	13.7394	4.39e-05	1	ACCGCGT
LOC101502527	protein CREG1	13.7394	4.39e-05	1	accgCGT
LOC101492455	oil body-associated protein 2C	13.7394	4.39e-05	1	ACCGCGT
LOC101497411	pre-mRNA-processing protein 40A	13.7394	4.39e-05	1	ACCGCGT
LOC101489766	myb family transcription factor EFM isoform X1	13.7394	4.39e-05	1	ACCGCGT
LOC101490322	polygalacturonase QRT3-like	13.7394	4.39e-05	1	ACCGCGT
LOC113787723	LOW QUALITY PROTEIN: ankyrin repeat-containing protein BDA1-like	13.7394	4.39e-05	1	ACCGCGT
LOC101488338	probable magnesium transporter NIPA6	13.7394	4.39e-05	1	ACCGCGT
LOC101511445	uncharacterized protein LOC101511445	13.7394	4.39e-05	1	ACcgcgt
LOC101494670	uncharacterized protein LOC101494670	13.7394	4.39e-05	1	ACCGCGT
LOC101502544	ABC transporter I family member 20 isoform X2	13.7394	4.39e-05	1	ACCGCGT
LOC101496171	uncharacterized protein LOC101496171	13.7394	4.39e-05	1	ACCGCGT
LOC101513680	30S ribosomal protein 2%2C chloroplastic	13.7394	4.39e-05	1	ACCGCGT
LOC113783941	uncharacterized protein LOC113783941	13.7394	4.39e-05	1	ACCGCGT
LOC101503809	monosaccharide-sensing protein 2-like	13.7394	4.39e-05	1	ACCGCGT
LOC101494700	magnesium transporter MRS2-4	13.7394	4.39e-05	1	ACCGCGT
LOC101498539	transmembrane protein 208 homolog	13.7394	4.39e-05	1	aCCGCGT
LOC101508401	uncharacterized protein LOC101508401	13.7394	4.39e-05	1	ACCGCGT
LOC105852496	serine/threonine-protein kinase STY13-like	13.7394	4.39e-05	1	ACCGCGT
CiarC_p034	N/A	13.7394	4.39e-05	1	ACCGCGT
LOC105851077	ATP synthase subunit beta%2C mitochondrial-like	13.7394	4.39e-05	1	ACCGCGT
LOC101496626	rhicadhesin receptor-like	13.7394	4.39e-05	1	ACCGCGT
LOC101491712	transcription factor KUA1	13.7394	4.39e-05	1	ACCGCGT
LOC101498635	uncharacterized protein LOC101498635	13.7394	4.39e-05	1	ACCGCGT
LOC101505468	probable sphingolipid transporter spinster homolog 2 isoform X2	13.7394	4.39e-05	1	ACCGCGT
LOC101491351	pyridine nucleotide-disulfide oxidoreductase domain-containing protein 2-like isoform X4	13.7394	4.39e-05	1	ACCGCGT
LOC101493764	uncharacterized protein LOC101493764	13.7394	4.39e-05	1	ACCGCGT
LOC101496413	kinesin-like protein KIN-5C	13.7394	4.39e-05	1	ACCGCGT
LOC101512726	peroxidase A2-like	13.7394	4.39e-05	1	ACCGCGT
LOC101491648	pleiotropic drug resistance protein 1-like	13.7394	4.39e-05	1	ACCGCGT
LOC101491619	transcription factor GTE1-like isoform X2	13.7394	4.39e-05	1	ACCGCGT
LOC101489382	sister chromatid cohesion 1 protein 2 isoform X4	13.7394	4.39e-05	1	ACCGCGT
LOC101499137	RING-H2 finger protein ATL67-like	13.7394	4.39e-05	1	accgcgt
LOC101499984	LOW QUALITY PROTEIN: golgin subfamily A member 6-like protein 22	13.7394	4.39e-05	1	ACCGCGT
LOC101509786	LOW QUALITY PROTEIN: serine/threonine-protein kinase OXI1-like	13.7394	4.39e-05	1	accgcgt
LOC101508131	uncharacterized protein LOC101508131	13.7394	4.39e-05	1	ACCGCGT
LOC101494389	mitochondrial import inner membrane translocase subunit PAM16 like 2-like	13.7394	4.39e-05	1	aCCGCGT
LOC101503271	uncharacterized protein LOC101503271	13.7394	4.39e-05	1	ACCGCGT
LOC101515397	ganglioside-induced differentiation-associated protein 2	13.7394	4.39e-05	1	ACCGCGT
LOC101492992	enoyl-CoA hydratase 2%2C peroxisomal	13.7394	4.39e-05	1	ACCGCGT
LOC101497913	cytochrome P450 71D8-like	13.7394	4.39e-05	1	ACCGCGT
LOC101510229	uncharacterized protein LOC101510229	13.7394	4.39e-05	1	ACCGCGT
LOC101506493	cytochrome P450 714C2-like isoform X2	13.7394	4.39e-05	1	ACCGCGT
LOC101500741	putative expansin-B2	13.7394	4.39e-05	1	ACCGCGT
CiarC_p035	N/A	13.7394	4.39e-05	1	ACCGCGT
LOC101510840	photosystem I reaction center subunit VI-2%2C chloroplastic	13.7394	4.39e-05	1	ACCGCGT
LOC101505899	ethylene-responsive transcription factor ABR1-like	13.7394	4.39e-05	1	ACCGCGT
CiarC_p040	N/A	13.7394	4.39e-05	1	ACCGCGT
LOC101488772	probable polyamine oxidase 4	13.7394	4.39e-05	1	ACCGCGT
LOC101510693	flavonoid 3'-monooxygenase-like	13.7394	4.39e-05	1	ACCGCGT
LOC101506698	ethylene-responsive transcription factor ERF061	13.7394	4.39e-05	1	ACCGCGT
LOC101498437	uncharacterized CRM domain-containing protein At3g25440%2C chloroplastic	13.7394	4.39e-05	1	ACCGCGT
LOC101492822	uncharacterized protein LOC101492822	13.7394	4.39e-05	1	acCGCGT
LOC101510121	protein MAIN-LIKE 1-like	13.7394	4.39e-05	1	ACCGCGT
LOC101491282	uncharacterized protein LOC101491282	13.7394	4.39e-05	1	ACCGCGT
LOC101495295	calmodulin-like protein 1	13.7394	4.39e-05	1	ACCGCGT
LOC101499954	putative glutaredoxin-C14	13.7394	4.39e-05	1	ACCGCGT
LOC101510700	uncharacterized protein LOC101510700	13.7394	4.39e-05	1	ACCGCGT
LOC101493067	TMV resistance protein N-like	13.7394	4.39e-05	1	ACCGCGT
LOC101502283	serine/threonine-protein kinase 16	13.7394	4.39e-05	1	ACCGCGT
LOC101506835	auxin-responsive protein SAUR36-like	13.7394	4.39e-05	1	ACCGCGT
LOC101507613	palmitoyl-acyl carrier protein thioesterase%2C chloroplastic-like	13.7394	4.39e-05	1	ACCGCGT
LOC101505009	universal stress protein A-like protein	13.7394	4.39e-05	1	ACCGCGT
LOC101489241	tryptophan aminotransferase-related protein 1-like	13.7394	4.39e-05	1	ACCGCGT
LOC101509102	polygalacturonase-like	13.7394	4.39e-05	1	ACCGCGT
LOC101501030	kinetochore protein SPC24 homolog	13.7394	4.39e-05	1	ACCGCGT
LOC101503668	terpene synthase 10-like isoform X2	13.7394	4.39e-05	1	ACCGCGT
LOC101499941	disease resistance protein LAZ5	13.7394	4.39e-05	1	ACCGCGT
LOC101510913	peroxisome biogenesis protein 2	13.7394	4.39e-05	1	ACCGCGT
LOC101510344	uncharacterized protein LOC101510344	13.7394	4.39e-05	1	ACCGCGT
LOC101488767	protein TIC 55%2C chloroplastic	13.7394	4.39e-05	1	ACCGCGT
LOC101493953	pyrophosphate--fructose 6-phosphate 1-phosphotransferase subunit alpha	13.7394	4.39e-05	1	ACCGCGT
LOC101492532	50S ribosomal protein L21%2C chloroplastic	13.7394	4.39e-05	1	ACCGCGT
LOC101498759	uncharacterized protein LOC101498759	13.7394	4.39e-05	1	ACCGCGT
LOC101508385	CEN-like protein 2	13.7394	4.39e-05	1	ACCGCGT
LOC101489937	uncharacterized protein LOC101489937	13.7394	4.39e-05	1	ACCGCGT
LOC101512040	pentatricopeptide repeat-containing protein At5g08510	13.7394	4.39e-05	1	ACCGCGT
LOC101489590	transcription factor SCREAM2-like	13.7394	4.39e-05	1	ACCGCGT
LOC101509574	probable xyloglucan endotransglucosylase/hydrolase protein 30	13.7394	4.39e-05	1	ACCGCGT
LOC101494481	transcription factor ILI6	13.7394	4.39e-05	1	ACCGCGT
LOC101500369	rRNA 2'-O-methyltransferase fibrillarin-like	13.7394	4.39e-05	1	ACCgcgt
LOC101508243	HVA22-like protein e isoform X1	13.7394	4.39e-05	1	ACCGCGT
LOC101511199	protein COFACTOR ASSEMBLY OF COMPLEX C SUBUNIT B CCB1%2C chloroplastic	13.7394	4.39e-05	1	ACCGCGT
LOC101505784	protein FAR-RED ELONGATED HYPOCOTYL 3 isoform X10	13.7394	4.39e-05	1	ACCGCGT
LOC101510399	probable LRR receptor-like serine/threonine-protein kinase At5g10290	13.7394	4.39e-05	1	accgCGT
LOC101515572	myb-like protein X isoform X1	13.7394	4.39e-05	1	ACCGCGT
LOC101492414	pentatricopeptide repeat-containing protein At4g20740-like	13.7394	4.39e-05	1	ACCGCGT
LOC113784866	uncharacterized protein LOC113784866	13.7394	4.39e-05	1	ACCGCGT
LOC101510712	laccase-12-like	13.7394	4.39e-05	1	ACCGCGT
LOC101513232	aspartate carbamoyltransferase 1%2C chloroplastic isoform X1	13.7394	4.39e-05	1	ACCGCGT
LOC101507803	olee1-like protein	13.7394	4.39e-05	1	ACCGCGT
UGT72AA1	N/A	13.7394	4.39e-05	1	ACCGCGT
LOC101496880	heavy metal-associated isoprenylated plant protein 23	13.7394	4.39e-05	1	ACCGCGT
LOC101498880	WRKY transcription factor 71-like	13.7394	4.39e-05	1	ACCGCGT
LOC101502724	probable phospholipase A2 homolog 1	13.7394	4.39e-05	1	ACCGCGT
LOC101504014	ubiquinol oxidase 1%2C mitochondrial-like	13.7394	4.39e-05	1	ACCGCGT
LOC101514486	TBC1 domain family member 13-like	13.7394	4.39e-05	1	ACCGCGT
LOC101502117	transcription factor MYB61	13.7394	4.39e-05	1	ACCGCGT
LOC101510626	elongin-C	13.7394	4.39e-05	1	ACCGCGT
LOC101505422	uncharacterized protein LOC101505422 isoform X2	13.7394	4.39e-05	1	ACCGCGT
CiarC_p036	N/A	13.7394	4.39e-05	1	ACCGCGT
LOC101505181	protein YLS3-like	13.7394	4.39e-05	1	ACCGcgt
LOC101495161	acetyl-CoA acetyltransferase%2C cytosolic 1	13.7394	4.39e-05	1	ACCGCGT
LOC101493587	pentatricopeptide repeat-containing protein At4g26680%2C mitochondrial	13.7394	4.39e-05	1	ACCGCGT
LOC101501627	cyanogenic beta-glucosidase-like	13.7394	4.39e-05	1	ACCGCGT
LOC101507494	DCN1-like protein 4	13.7394	4.39e-05	1	ACCGCGT
LOC101511445	uncharacterized protein LOC101511445	13.7394	4.39e-05	1	ACcgcgt
LOC101507022	NAC domain-containing protein 101-like	13.7394	4.39e-05	1	ACCGCGT
LOC101509889	endochitinase A-like	13.7394	4.39e-05	1	accgcgt
LOC101513451	uncharacterized protein LOC101513451	13.7394	4.39e-05	1	ACCGCGT
LOC101491198	uncharacterized protein LOC101491198	13.7394	4.39e-05	1	ACCGCGT
LOC101490477	monocopper oxidase-like protein SKU5	13.7394	4.39e-05	1	ACCGCGT
LOC101496952	ubiquitin-60S ribosomal protein L40	13.7394	4.39e-05	1	ACCGCGT
LOC101489757	3-oxoacyl-[acyl-carrier-protein] reductase 4	13.7394	4.39e-05	1	ACCGCGT
LOC101515586	inactive leucine-rich repeat receptor-like serine/threonine-protein kinase At1g60630	13.7394	4.39e-05	1	ACCGCGT
LOC101512045	pentatricopeptide repeat-containing protein At3g22690	13.7394	4.39e-05	1	ACCGCGT
LOC101497431	uncharacterized protein LOC101497431	13.7394	4.39e-05	1	ACCGCGT
LOC101512985	pathogenesis-related protein PR-1	13.7394	4.39e-05	1	ACCGCGT
LOC101505883	serine/threonine-protein phosphatase 5 isoform X1	13.7394	4.39e-05	1	accgcgt
LOC105852581	TMV resistance protein N-like	13.7394	4.39e-05	1	ACCGCGT
LOC101497861	protein IQ-DOMAIN 14-like	13.7394	4.39e-05	1	ACCGCGT
LOC101503811	uncharacterized protein LOC101503811	13.7394	4.39e-05	1	ACCGCGT
LOC101490327	scarecrow-like protein 32	13.7394	4.39e-05	1	ACCGCGT
LOC101488600	protein EARLY RESPONSIVE TO DEHYDRATION 15-like	13.7394	4.39e-05	1	ACCGCGT
LOC101496334	uncharacterized protein LOC101496334	13.7394	4.39e-05	1	ACCGCGT
LOC101508551	scarecrow-like protein 32	13.7394	4.39e-05	1	ACCGCGT
LOC101488833	E3 ubiquitin-protein ligase RNF185-like isoform X1	13.7394	4.39e-05	1	ACCGCGT
LOC101509605	cytochrome P450 71D10-like	13.7394	4.39e-05	1	ACCGcgt
NAC28	N/A	13.7394	4.39e-05	1	ACCGCGT
LOC101505166	UDP-glycosyltransferase 79B30-like	13.7394	4.39e-05	1	ACCGCGT
LOC101494896	exonuclease V%2C chloroplastic-like	13.7394	4.39e-05	1	ACCGCGT
LOC101514069	condensin complex subunit 2-like isoform X3	13.7394	4.39e-05	1	ACCGCGT
LOC105851132	GDSL esterase/lipase EXL3-like	13.7394	4.39e-05	1	ACCGCGT
LOC101490047	uncharacterized protein LOC101490047	13.7394	4.39e-05	1	ACCGCGT
LOC101498995	phosphatidylinositol N-acetylglucosaminyltransferase subunit C	13.7394	4.39e-05	1	ACCGcgt
LOC101505689	uncharacterized protein LOC101505689	13.7394	4.39e-05	1	ACCGCGT
LOC101504943	putative disease resistance protein At3g14460	13.7394	4.39e-05	1	accgcgt
LOC101507579	uncharacterized protein LOC101507579	13.7394	4.39e-05	1	ACCGCGT
LOC101498699	cysteine-rich PAK1 inhibitor-like	13.7394	4.39e-05	1	ACCGCGT
LOC101506188	geraniol 8-hydroxylase-like	13.7394	4.39e-05	1	ACCGCGT
LOC101499791	ABC transporter B family member 13-like	13.7394	4.39e-05	1	accGCGT
LOC101509395	uncharacterized protein LOC101509395	13.7394	4.39e-05	1	ACCGCGT
LOC101489461	protein trichome birefringence-like 5 isoform X2	13.7394	4.39e-05	1	ACCGCGT
LOC105852973	uncharacterized protein LOC105852973	13.7394	4.39e-05	1	ACCGCGT
LOC101497462	LOB domain-containing protein 27	13.7394	4.39e-05	1	ACCGCGT
CiarC_p039	N/A	13.7394	4.39e-05	1	ACCGCGT
LOC101488999	uncharacterized protein LOC101488999	13.7394	4.39e-05	1	ACCGCGT
LOC101505943	uncharacterized protein LOC101505943 isoform X2	13.7394	4.39e-05	1	ACCGCGT
LOC101502507	WRKY transcription factor 22-like	13.7394	4.39e-05	1	ACCGCGT
LOC101494305	transcription factor DIVARICATA-like	13.7394	4.39e-05	1	ACCGCGT
LOC101510021	ribonucleoside-diphosphate reductase small chain	13.7394	4.39e-05	1	ACCGCGT
LOC101499387	uncharacterized protein LOC101499387	13.7394	4.39e-05	1	ACCGCGT
LOC101502878	transcription factor RF2a-like	13.7394	4.39e-05	1	aCCGCGT
LOC101505023	sucrose-phosphatase 1-like isoform X4	13.7394	4.39e-05	1	ACCGCGT
LOC101507371	protein MODIFIER OF SNC1 11	13.7394	4.39e-05	1	ACCGCGT
LOC101496355	uncharacterized protein LOC101496355	13.7394	4.39e-05	1	ACCGCGT
LOC101492227	uncharacterized protein LOC101492227	13.7394	4.39e-05	1	accgcGT
LOC101501463	outer envelope membrane protein 7-like	13.7394	4.39e-05	1	ACCGCGT
LOC101493989	AUGMIN subunit 8	13.7394	4.39e-05	1	ACCGCGT
LOC101513897	uncharacterized protein At5g39865-like	13.7394	4.39e-05	1	ACCGCGT
LOC101514506	probable ribosome biogenesis protein RLP24	13.7394	4.39e-05	1	ACCgcgt
LOC101512190	non-specific lipid-transfer protein-like protein At2g13820	13.7394	4.39e-05	1	ACCGCGT
LOC101514882	NDR1/HIN1-like protein 10	13.7394	4.39e-05	1	ACCGCGT
LOC101508836	phospholipase A(1) DAD1%2C chloroplastic	13.7394	4.39e-05	1	ACCGCGT
LOC101501140	uncharacterized protein LOC101501140	13.7394	4.39e-05	1	ACCGCGT
LOC101515621	protein CHROMATIN REMODELING 25 isoform X2	13.7394	4.39e-05	1	ACCGCGT
LOC101500827	multiple RNA-binding domain-containing protein 1	13.7394	4.39e-05	1	ACCGCGT
LOC101495993	ethylene-responsive transcription factor ERF014	13.7394	4.39e-05	1	ACCGCGT
LOC101511936	bidirectional sugar transporter N3-like	13.7394	4.39e-05	1	ACCGCGT
LOC113785018	LOW QUALITY PROTEIN: uncharacterized protein LOC113785018	13.7394	4.39e-05	1	ACCGCGT
LOC101509718	protein MODIFIED TRANSPORT TO THE VACUOLE 1	13.7394	4.39e-05	1	accgCGT
LOC105852583	uncharacterized protein LOC105852583	13.7394	4.39e-05	1	ACCGCGT
LOC101498395	vacuolar-sorting protein BRO1	13.7394	4.39e-05	1	ACCGCGT
LOC113787729	uncharacterized protein LOC113787729	13.7394	4.39e-05	1	ACCGcgt
LOC101503097	peroxidase 43 isoform X1	13.7394	4.39e-05	1	ACCGCGT
LOC101490746	probable xyloglucan endotransglucosylase/hydrolase protein 23	13.7394	4.39e-05	1	ACCGCGT
LOC101494951	uncharacterized protein LOC101494951 isoform X2	13.7394	4.39e-05	1	ACCGCGT
LOC101492157	phosphoethanolamine N-methyltransferase-like isoform X2	13.7394	4.39e-05	1	ACCGCGT
LOC101495688	LOW QUALITY PROTEIN: LRR receptor-like serine/threonine-protein kinase FLS2	13.7394	4.39e-05	1	ACCGCGT
LOC101490718	uncharacterized protein LOC101490718	13.7394	4.39e-05	1	ACCGCGT
LOC101492987	dr1-associated corepressor homolog isoform X1	13.7394	4.39e-05	1	ACCGCGT
LOC101510718	intraflagellar transport protein 46 homolog	13.7394	4.39e-05	1	ACCGCGT
LOC101496821	protein BPS1%2C chloroplastic-like	13.7394	4.39e-05	1	ACCGCGT
LOC101495284	uncharacterized protein LOC101495284 isoform X2	13.7394	4.39e-05	1	ACCgcgt
LOC101490111	polygalacturonase At1g48100-like	13.7394	4.39e-05	1	ACCGCGT
LOC101502073	protein DETOXIFICATION 9-like	13.7394	4.39e-05	1	ACCGCGT
LOC101507078	transcription factor MYB24-like	13.7394	4.39e-05	1	ACCGCGT
LOC101507029	probable leucine-rich repeat receptor-like protein kinase IMK3 isoform X1	13.7394	4.39e-05	1	ACCGCGT
LOC101491309	uncharacterized protein LOC101491309	13.7394	4.39e-05	1	ACCGCGT
LOC101502249	phosphatidylinositol-glycan biosynthesis class F protein	13.7394	4.39e-05	1	ACCGCGT
LOC101493838	SUN domain-containing protein 2-like	13.7394	4.39e-05	1	ACCGCGT
LOC101508358	nodulin-25-like isoform X3	13.7394	4.39e-05	1	ACCGCGT
LOC101492418	squamosa promoter-binding-like protein 1	13.7394	4.39e-05	1	ACCGCGT
LOC101507239	ABC transporter B family member 19-like	13.7394	4.39e-05	1	accGCGT
LOC101505126	F-box/kelch-repeat protein At3g23880-like	13.7394	4.39e-05	1	ACCGCGT
LOC101512848	calmodulin-like protein 2	13.7394	4.39e-05	1	ACCGCGT
LOC101507644	RNA exonuclease 4	13.7394	4.39e-05	1	ACCGCGT
LOC101501918	NADP-dependent malic enzyme	13.7394	4.39e-05	1	ACCGCGT
LOC101498844	non-structural maintenance of chromosomes element 4 homolog A-like	13.7394	4.39e-05	1	accgcgt
LOC101513451	uncharacterized protein LOC101513451	13.7394	4.39e-05	1	ACCGCGT
LOC101492886	DEAD-box ATP-dependent RNA helicase 56-like isoform X3	13.7394	4.39e-05	1	ACCGCGT
LOC101497075	probable receptor-like protein kinase At1g80640	13.7394	4.39e-05	1	accgcgt
LOC101507945	CBL-interacting protein kinase 2	13.7394	4.39e-05	1	ACCGCGT
LOC101509532	copper-transporting ATPase RAN1	13.7394	4.39e-05	1	ACCgcgt
LOC101495993	ethylene-responsive transcription factor ERF014	13.7394	4.39e-05	1	ACCGCGT
LOC101508297	transcription termination factor MTEF18%2C mitochondrial	13.7394	4.39e-05	1	ACCGCGT
LOC101512228	SAL1 phosphatase	13.7394	4.39e-05	1	ACCGCGT
LOC101500313	zinc finger protein ZAT11-like	13.7394	4.39e-05	1	ACCGCGT
LOC101514642	kinesin-like protein KIN-UA	13.7394	4.39e-05	1	ACCGCGT
LOC101502619	scarecrow-like protein 21	13.7394	4.39e-05	1	ACCGCGT
LOC101496394	transcription factor MYB35-like	13.7394	4.39e-05	1	ACCgcgt
LOC101489861	pollen-specific leucine-rich repeat extensin-like protein 2	13.7394	4.39e-05	1	ACCGCGT
LOC101491748	hypersensitive-induced response protein 1-like	13.7394	4.39e-05	1	ACCGCGT
LOC101495944	uncharacterized protein LOC101495944 isoform X1	13.7394	4.39e-05	1	ACCGCGT
LOC101506345	receptor-like serine/threonine-protein kinase NCRK	13.7394	4.39e-05	1	ACCGCGT
LOC105852403	uncharacterized protein LOC105852403	13.7394	4.39e-05	1	ACCGCGT
LOC101506405	RHOMBOID-like protein 3	13.7394	4.39e-05	1	ACCGCGT
LOC101512592	GDSL esterase/lipase 5-like	13.7394	4.39e-05	1	ACCGCGT
LOC101515485	prohibitin-1%2C mitochondrial-like	13.7394	4.39e-05	1	ACCGCGT
LOC101498199	1-Cys peroxiredoxin-like	13.7394	4.39e-05	1	ACCGCGT
LOC101507526	1-Cys peroxiredoxin isoform X1	13.7394	4.39e-05	1	ACCGCGT
LOC101491000	isocitrate dehydrogenase [NAD] regulatory subunit 1%2C mitochondrial isoform X2	13.7394	4.39e-05	1	ACCGCGT
LOC101501956	uncharacterized protein LOC101501956	13.7394	4.39e-05	1	ACCGCGT
LOC101513633	BTB/POZ domain-containing protein At2g24240	13.7394	4.39e-05	1	ACCGCGT
LOC101508382	isoflavone reductase homolog PCBER	13.7394	4.39e-05	1	ACCGCGT
LOC101507462	CBL-interacting serine/threonine-protein kinase 9	13.7394	4.39e-05	1	ACCGCGT
LOC101493611	probable protein S-acyltransferase 4	13.7394	4.39e-05	1	ACCGCGT
LOC101505799	annexin D2	13.7394	4.39e-05	1	ACCGCGT
LOC101507781	uncharacterized protein LOC101507781 isoform X3	13.7394	4.39e-05	1	ACCGCGT
LOC101510380	WD repeat-containing protein PCN	13.7394	4.39e-05	1	ACCGCGT
LOC101498422	xaa-Pro dipeptidase	13.7394	4.39e-05	1	ACCGCGT
LOC101509717	kinetochore protein SPC25 homolog isoform X1	13.7394	4.39e-05	1	ACCGCGT
LOC101494251	probable galacturonosyltransferase 15 isoform X2	13.7394	4.39e-05	1	ACCGCGT
LOC101488753	protein ASPARTIC PROTEASE IN GUARD CELL 2	13.7394	4.39e-05	1	ACCGCGT
LOC101499463	calcium-transporting ATPase 12%2C plasma membrane-type	13.7394	4.39e-05	1	ACCGCGT
LOC105851771	uncharacterized protein LOC105851771	13.7394	4.39e-05	1	ACCGCGT
LOC101512671	putative lipase C4A8.10	13.7394	4.39e-05	1	ACCGCGT
LOC101494357	protein SODIUM POTASSIUM ROOT DEFECTIVE 2-like	13.7394	4.39e-05	1	ACCGCGT
LOC101490383	imidazoleglycerol-phosphate dehydratase%2C chloroplastic	13.7394	4.39e-05	1	ACCgcgt
LOC101498309	cytokinin riboside 5'-monophosphate phosphoribohydrolase LOG7	13.7394	4.39e-05	1	ACCGCGT
LOC101493246	ubiquitin recognition factor in ER-associated degradation protein 1-like	13.7394	4.39e-05	1	ACCGCGT
LOC101515254	tropinone reductase homolog At5g06060-like	13.7394	4.39e-05	1	ACCGCGT
LOC101491588	uncharacterized protein LOC101491588	13.7394	4.39e-05	1	ACCGCgt
LOC101507504	NDR1/HIN1-like protein 3	13.7394	4.39e-05	1	ACCGCGT
LOC101510341	ribonucleoside-diphosphate reductase small chain	13.7394	4.39e-05	1	ACCGCGT
LOC101490479	RING-H2 finger protein ATL70-like	13.7394	4.39e-05	1	ACCGCGT
LOC101503337	YTH domain-containing protein ECT4 isoform X2	13.7394	4.39e-05	1	ACCGCGT
LOC101502469	filament-like plant protein	13.7394	4.39e-05	1	ACCGCGT
LOC101493197	protein LIFEGUARD 4-like	13.7394	4.39e-05	1	ACCGCGT
LOC101488350	protein TIFY 10A-like	13.7394	4.39e-05	1	ACCGCGT
LOC101503457	LOW QUALITY PROTEIN: NAC domain-containing protein 69-like	13.7394	4.39e-05	1	ACCGCGT
LOC101488732	ABC transporter G family member 11-like	13.7394	4.39e-05	1	ACCGCGT
LOC101512478	DNA-directed RNA polymerase III subunit RPC6	13.7394	4.39e-05	1	ACCGCGT
LOC101490075	pentatricopeptide repeat-containing protein At2g21090-like	13.7394	4.39e-05	1	ACCGCGT
LOC101506960	amino-acid permease BAT1 homolog	13.7394	4.39e-05	1	ACCGCgt
LOC113787159	uncharacterized protein LOC113787159	13.7394	4.39e-05	1	ACCGCGT
LOC101509414	protein TAPETUM DETERMINANT 1-like	13.7394	4.39e-05	1	ACCGCGT
LOC101488755	zinc finger protein ZAT10	13.7394	4.39e-05	1	ACCGCGT
LOC101507254	splicing factor 3B subunit 6-like protein	13.7394	4.39e-05	1	ACCGCGt
LOC101507143	nucleolar complex protein 2 homolog isoform X2	13.7394	4.39e-05	1	ACCGCGt
LOC101502949	digalactosyldiacylglycerol synthase 1%2C chloroplastic	13.7394	4.39e-05	1	ACCGCGT
LOC101491546	aquaporin NIP6-1-like	13.7394	4.39e-05	1	ACCGCGT
LOC101491127	pleiotropic drug resistance protein 2-like	13.7394	4.39e-05	1	ACCGCGT
LOC101500954	perakine reductase-like	13.7394	4.39e-05	1	ACCGCGT
LOC101498299	probable serine/threonine-protein kinase WNK6 isoform X4	13.7394	4.39e-05	1	ACCGCGT
LOC101511442	calmodulin-binding receptor-like cytoplasmic kinase 2	13.7394	4.39e-05	1	ACCGCGT
LOC101490476	late embryogenesis abundant protein D-34 isoform X2	13.7394	4.39e-05	1	ACCGCGT
LOC101514483	importin subunit beta-1-like	13.7394	4.39e-05	1	ACCGCGT
LOC101494794	KIN14B-interacting protein At4g14310	13.7394	4.39e-05	1	ACCGCGT
LOC101497114	probable serine/threonine-protein kinase PBL5	13.7394	4.39e-05	1	accgcgT
LOC101490479	RING-H2 finger protein ATL70-like	13.7394	4.39e-05	1	ACCGCGT
LOC101511754	heterogeneous nuclear ribonucleoprotein 1	13.7394	4.39e-05	1	ACCGCGT
LOC101509395	uncharacterized protein LOC101509395	13.7394	4.39e-05	1	ACCGCGT
LOC101493164	CBL-interacting serine/threonine-protein kinase 14-like	13.7394	4.39e-05	1	ACCGCGT
LOC101511679	probable E3 ubiquitin-protein ligase XERICO	13.7394	4.39e-05	1	ACCGCGT
LOC101499405	tobamovirus multiplication protein 1-like	13.7394	4.39e-05	1	ACCGCGT
LOC101514447	UDP-glycosyltransferase 1-like	13.7394	4.39e-05	1	accGCGT
LOC101505929	pollen receptor-like kinase 4	13.7394	4.39e-05	1	ACCGCGT
LOC101495962	probable L-gulonolactone oxidase 6	13.7394	4.39e-05	1	ACCGCGT
LOC101515285	myb-related protein 306-like	13.7394	4.39e-05	1	ACCGCGT
LOC101489454	immediate early response 3-interacting protein 1	13.7394	4.39e-05	1	ACCGCGT
LOC101514400	L-ascorbate oxidase homolog	13.7394	4.39e-05	1	ACCGCGT
LOC101513510	uncharacterized protein LOC101513510	13.7394	4.39e-05	1	ACCGCGT
LOC101513684	agamous-like MADS-box protein AGL62	13.7394	4.39e-05	1	ACCGCGT
LOC101500237	interferon-related developmental regulator 1	13.7394	4.39e-05	1	ACCGCGT
LOC101510445	protein ALP1-like	13.7394	4.39e-05	1	ACCGCGT
LOC101512768	transcription factor bHLH35 isoform X2	13.7394	4.39e-05	1	ACCGCGT
LOC101497075	probable receptor-like protein kinase At1g80640	13.7394	4.39e-05	1	accgcgt
LOC101505449	ABSCISIC ACID-INSENSITIVE 5-like protein 2	13.7394	4.39e-05	1	ACCGCGT
LOC101494182	ethylene-responsive transcription factor ERF017-like	13.7394	4.39e-05	1	ACCGCGT
LOC101495989	protein arginine N-methyltransferase 1.5-like	13.7394	4.39e-05	1	ACCGCGT
LOC101512657	glycine-rich cell wall structural protein 2-like	13.7394	4.39e-05	1	ACCGCGT
LOC101505246	classical arabinogalactan protein 1-like	13.7394	4.39e-05	1	ACCGCGT
LOC101514018	agamous-like MADS-box protein AGL62	13.7394	4.39e-05	1	ACCGCGT
LOC101498138	LOB domain-containing protein 37 isoform X1	13.7394	4.39e-05	1	ACCGCGT
LOC101497331	probable L-type lectin-domain containing receptor kinase VII.2	13.7394	4.39e-05	1	ACCGCGT
LOC101508892	uncharacterized protein LOC101508892	13.7394	4.39e-05	1	ACCGCGT
LOC101511451	respiratory burst oxidase homolog protein A	13.7394	4.39e-05	1	ACCGCGT
LOC101494565	ctenidin-3	13.7394	4.39e-05	1	ACCGCGT
LOC101491162	heat shock 70 kDa protein 15-like	13.7394	4.39e-05	1	accGCGT
LOC101509198	cell wall / vacuolar inhibitor of fructosidase 2	13.7394	4.39e-05	1	ACCGCGT
LOC101508720	LOB domain-containing protein 30-like	13.7394	4.39e-05	1	ACCGCGT
LOC101499285	probable pre-mRNA-splicing factor ATP-dependent RNA helicase DEAH4	13.7394	4.39e-05	1	ACCGCGT
LOC101501627	cyanogenic beta-glucosidase-like	13.7394	4.39e-05	1	ACCGCGT
LOC101504344	YTH domain-containing protein ECT4-like isoform X2	13.7394	4.39e-05	1	ACCGCGT
LOC101499846	myb-related protein 306-like	13.7394	4.39e-05	1	ACCGCGT
LOC101499938	protein SRC1	13.7394	4.39e-05	1	ACCGCGT
LOC101512865	exocyst complex component EXO70H1	13.7394	4.39e-05	1	ACCGCGT
LOC101514136	ATP-dependent 6-phosphofructokinase 6-like	13.7394	4.39e-05	1	ACCGCGT
LOC101495901	glutaredoxin-C9-like	13.7394	4.39e-05	1	ACCGCGT
LOC105852172	uncharacterized protein LOC105852172	13.7394	4.39e-05	1	ACCGCGT
LOC105852197	cysteine-rich and transmembrane domain-containing protein WIH2-like	13.7394	4.39e-05	1	accgCGT
LOC101494297	UDP-glycosyltransferase 85A2-like	13.7394	4.39e-05	1	ACCGCGT
LOC101500834	protein NRT1/ PTR FAMILY 5.4-like	13.7394	4.39e-05	1	ACCGCGT
LOC101494521	arogenate dehydrogenase 1%2C chloroplastic-like	13.7394	4.39e-05	1	ACCGCGT
LOC101496800	xyloglucan 6-xylosyltransferase 2-like	13.7394	4.39e-05	1	ACCGCGT
LOC101513004	HVA22-like protein c	13.7394	4.39e-05	1	ACCGCGT
LOC101513622	protein argonaute 5	13.7394	4.39e-05	1	ACCGCGT
LOC101493597	cell division control protein 45 homolog	13.7394	4.39e-05	1	ACCGCGT
LOC101501102	protein ANTAGONIST OF LIKE HETEROCHROMATIN PROTEIN 1	13.7394	4.39e-05	1	ACCGCGT
LOC101505186	dehydration-responsive element-binding protein 1E-like	13.7394	4.39e-05	1	ACCGCGT
LOC101500470	calmodulin-like protein 7	13.7394	4.39e-05	1	ACCGCGT
LOC101511846	ethylene-responsive transcription factor 1-like	13.7394	4.39e-05	1	ACCGCGT
LOC101500693	probable inactive receptor kinase At2g26730	13.7394	4.39e-05	1	ACCGCGT
LOC101507761	SKP1-like protein 14	13.7394	4.39e-05	1	ACCGCGT
LOC101495344	uncharacterized protein LOC101495344	13.7394	4.39e-05	1	ACCGCGT
LOC101506872	6-phosphogluconate dehydrogenase%2C decarboxylating 1%2C chloroplastic	13.7394	4.39e-05	1	ACCGCGT
LOC101503192	uncharacterized protein LOC101503192	13.7394	4.39e-05	1	ACCGCGT
LOC101498734	G patch domain-containing protein TGH homolog	13.7394	4.39e-05	1	ACCGCGT
LOC101498637	uncharacterized protein LOC101498637	13.7394	4.39e-05	1	ACCGCGT
LOC101491536	expansin-A12	13.7394	4.39e-05	1	ACCGCGT
LOC101511011	E3 ubiquitin-protein ligase At1g12760	13.7394	4.39e-05	1	ACCGCGT
LOC101488713	calcium-binding mitochondrial carrier protein SCaMC-1-like	13.7394	4.39e-05	1	ACCGCGT
LOC101508615	abscisic acid receptor PYL4-like	13.7394	4.39e-05	1	ACCGCGT
LOC101509064	signal peptidase complex subunit 3B	13.7394	4.39e-05	1	ACCGCGT
LOC101503769	classical arabinogalactan protein 1-like	13.7394	4.39e-05	1	ACCGCGT
LOC101489508	serine/threonine-protein phosphatase PP1 isozyme 3	13.7394	4.39e-05	1	ACCGCGT
LOC101493056	cytochrome c-2	13.7394	4.39e-05	1	ACCGCGT
LOC101508226	mechanosensitive ion channel protein 6-like	13.7394	4.39e-05	1	ACCGCGT
LOC101514793	polyadenylate-binding protein RBP47C-like	13.7394	4.39e-05	1	ACCGCGT
NAC41	N/A	13.7394	4.39e-05	1	ACCGCGT
LOC101505835	uncharacterized protein LOC101505835	13.7394	4.39e-05	1	ACCGCGT
LOC101510082	BI1-like protein	13.7394	4.39e-05	1	ACCGCGT
LOC101497759	chloroplast processing peptidase-like	13.7394	4.39e-05	1	ACCGCGT
LOC101501155	small nuclear ribonucleoprotein SmD1a	13.7394	4.39e-05	1	ACCGCGT
LOC101513239	LIMR family protein At5g01460	13.7394	4.39e-05	1	ACCGCGT
LOC101499082	uncharacterized protein LOC101499082	13.7394	4.39e-05	1	ACCGCGT
LOC101505246	classical arabinogalactan protein 1-like	13.7394	4.39e-05	1	ACCGCGT
LOC101507340	cystinosin homolog isoform X3	13.7394	4.39e-05	1	accGCGT
LOC101501038	NDR1/HIN1-like protein 10	13.7394	4.39e-05	1	ACCGCGT
LOC101515048	nucleobase-ascorbate transporter 12-like	13.7394	4.39e-05	1	ACCGCGT
LOC101509534	callose synthase 12-like isoform X1	13.7394	4.39e-05	1	ACCGCGT
LOC101500872	kinesin-like protein KIN-14C isoform X1	13.7394	4.39e-05	1	ACCGCGT
LOC101513859	uncharacterized protein LOC101513859	13.7394	4.39e-05	1	ACCGCGT
LOC101488904	importin subunit alpha-like	13.7394	4.39e-05	1	ACCGCGT
LOC101493451	queuine tRNA-ribosyltransferase catalytic subunit 1-like	13.7394	4.39e-05	1	accGCGT
LOC101498711	protein NRT1/ PTR FAMILY 5.2-like isoform X2	13.7394	4.39e-05	1	ACCGCGT
LOC101495099	bZIP transcription factor 50	13.7394	4.39e-05	1	ACCGCGT
LOC101511094	two-pore potassium channel 1	13.7394	4.39e-05	1	ACCGCGT
LOC101493127	uncharacterized protein LOC101493127 isoform X2	13.7394	4.39e-05	1	ACCGCGT
LOC101498002	RWD domain-containing protein 1	19.0303	9.09e-07	1	AAAACGCGTG
LOC101497012	probable protein phosphatase 2C 39	19.0303	9.09e-07	1	AAAACGCGTG
LOC101494668	protein SCARECROW-like	19.0303	9.09e-07	1	AAAACGCGTG
LOC101504081	protein MOTHER of FT and TFL1	19.0303	9.09e-07	1	AAAACGCGTG
LOC101507958	dynein light chain 2%2C cytoplasmic-like	19.0303	9.09e-07	1	AAAACGCGTG
LOC101502784	probable inactive receptor kinase At2g26730	19.0303	9.09e-07	1	AAAACGCGTG
LOC101502195	protein AAR2 homolog isoform X2	19.0303	9.09e-07	1	AAAACGCGTG
LOC101500451	lysM domain receptor-like kinase 3 isoform X2	19.0303	9.09e-07	1	AAAACGCGTG
LOC113785670	uncharacterized protein LOC113785670 isoform X1	19.0303	9.09e-07	1	AAAACGCGTG
LOC101509338	LOW QUALITY PROTEIN: COBRA-like protein 10	19.0303	9.09e-07	1	aAAACGCGTG
LOC101489889	transcription factor bHLH83	19.0303	9.09e-07	1	AAAACGCGTG
LOC101500379	stem-specific protein TSJT1	19.0303	9.09e-07	1	AAAACGCGTG
LOC101501307	ras-related protein RABB1c	19.0303	9.09e-07	1	AAAACGCGTG
LOC101510290	cationic peroxidase 2-like	19.0303	9.09e-07	1	aaaacgCGTG
LOC101500120	GPN-loop GTPase 3-like	19.0303	9.09e-07	1	AAAACGcgtg
LOC101488317	U-box domain-containing protein 5-like	19.0303	9.09e-07	1	AAAACGCGTG
LOC101498697	stomatal closure-related actin-binding protein 1-like	19.0303	9.09e-07	1	AAAACGCGTG
LOC101501532	uncharacterized protein LOC101501532	19.0303	9.09e-07	1	AAAACGCGTG
LOC101493851	monoglyceride lipase	19.0303	9.09e-07	1	AAAACGCGTG
LOC101507635	RING-H2 finger protein ATL2-like	19.0303	9.09e-07	1	aaaacgCGTG
LOC101489309	transcription factor MYB74	19.0303	9.09e-07	1	AAAACGCGTG
LOC101496018	cysteine proteinase inhibitor 5	19.0303	9.09e-07	1	AAAACGCGTG
LOC101493754	isocitrate dehydrogenase [NAD] catalytic subunit 5%2C mitochondrial	19.0303	9.09e-07	1	AAAACGCGTG
LOC101509834	F-box/LRR-repeat protein 10	19.0303	9.09e-07	1	AAAACGCGTG
LOC101500442	DNA ligase 1-like isoform X1	19.0303	9.09e-07	1	AAAACGCGTG
LOC101515749	protein BONZAI 3 isoform X2	19.0303	9.09e-07	1	AAAACGCGTG
LOC101513690	uncharacterized protein LOC101513690 isoform X1	13.8061	1.29e-05	1	GAAACGCGTG
LOC101488964	probable receptor-like protein kinase At5g20050	13.8061	1.29e-05	1	AAATCGCGTG
LOC101498391	golgin subfamily B member 1-like isoform X1	13.8061	1.29e-05	1	AGAACGCGTG
LOC101492787	probable pre-mRNA-splicing factor ATP-dependent RNA helicase DEAH9	13.8061	1.29e-05	1	AAATCGCGTG
LOC101515430	60S acidic ribosomal protein P1-like	13.8061	1.29e-05	1	gaaacgcgtg
LOC101501120	probable 1-deoxy-D-xylulose-5-phosphate synthase 2%2C chloroplastic	13.8061	1.29e-05	1	CAAACGCGTG
LOC101505119	zinc finger protein 7-like	13.8061	1.29e-05	1	CAAACGCGTG
LOC101503916	ELMO domain-containing protein A-like isoform X1	13.8061	1.29e-05	1	AAGACGCGTG
LOC101508320	glutathione S-transferase L3-like	13.8061	1.29e-05	1	AAAACGCGGG
LOC101492534	cell division control protein 2 homolog	13.8061	1.29e-05	1	aaaacgcGGG
LOC101492507	UDP-glycosyltransferase 74E2 isoform X2	13.8061	1.29e-05	1	aaaacGCGAG
LOC101512564	allantoinase isoform X2	13.8061	1.29e-05	1	ACAACGCGTG
LOC101495698	carbamoyl-phosphate synthase large chain%2C chloroplastic	13.8061	1.29e-05	1	AATACGCGTG
LOC101496659	LOW QUALITY PROTEIN: probable helicase MAGATAMA 3	13.8061	1.29e-05	1	AAAGCGCGTG
LOC101509744	expansin-A8	13.8061	1.29e-05	1	AAAGCGCGTG
LOC101496808	uncharacterized protein LOC101496808	13.8061	1.29e-05	1	AAAACGCGAG
LOC101508093	trihelix transcription factor ASIL2	13.8061	1.29e-05	1	AAATCGCGTG
LOC101491589	berberine bridge enzyme-like 17	13.8061	1.29e-05	1	AGAACGCGTG
LOC105852969	stress response protein nst1-like	13.8061	1.29e-05	1	AAAACGCGAG
LOC101504403	uncharacterized protein LOC101504403	13.8061	1.29e-05	1	AAAACGCGGG
LOC101499615	uncharacterized protein LOC101499615	13.8061	1.29e-05	1	AAAACGCGAG
LOC101496098	uncharacterized protein LOC101496098 isoform X1	13.8061	1.29e-05	1	AAAACGCGAG
LOC101492358	BTB/POZ domain-containing protein At3g44820	13.8061	1.29e-05	1	AACACGCGTG
LOC101510588	O-acyltransferase WSD1-like	13.8061	1.29e-05	1	AAAACGCGAG
LOC101515194	vicilin-like	13.8061	1.29e-05	1	TAAACGCGTG
LOC101489382	sister chromatid cohesion 1 protein 2 isoform X4	13.8061	1.29e-05	1	AAACCGCGTG
LOC101515278	LOW QUALITY PROTEIN: aluminum-activated malate transporter 12-like	13.8061	1.29e-05	1	AAAACGCGCG
LOC101508903	outer envelope pore protein 16%2C chloroplastic	13.8061	1.29e-05	1	GAAACGCGTG
LOC101500011	COP1-interacting protein 7-like	13.8061	1.29e-05	1	AACACGCGTG
LOC101492244	transcription initiation factor IIF subunit alpha	13.8061	1.29e-05	1	AAATCGCGTG
LOC101509783	P24 oleosin	13.8061	1.29e-05	1	AAATCGCGTG
LOC101515367	reticulon-like protein B17	13.8061	1.29e-05	1	AAAACGCGAG
LOC101513489	beta-galactosidase-like precursor	13.8061	1.29e-05	1	TAAACGCGTG
LOC113786264	protein NYNRIN-like	13.8061	1.29e-05	1	AAAACGCGAG
LOC101510693	flavonoid 3'-monooxygenase-like	13.8061	1.29e-05	1	AAACCGCGTG
LOC101497926	probable beta-D-xylosidase 7	13.8061	1.29e-05	1	TAAACGCGTG
LOC101495541	uncharacterized protein LOC101495541	13.8061	1.29e-05	1	AAAGCGCGTG
LOC101500765	T-complex protein 1 subunit epsilon	13.8061	1.29e-05	1	AAAACGCGCG
LOC101496402	uncharacterized protein At2g39795%2C mitochondrial	13.8061	1.29e-05	1	AATACGCGTG
LOC101502059	LOW QUALITY PROTEIN: uncharacterized protein LOC101502059	13.8061	1.29e-05	1	ACAACGCGTG
LOC101515355	ras GTPase-activating protein-binding protein 2 isoform X1	13.8061	1.29e-05	1	AAGACGCGTG
LOC101493168	lipid phosphate phosphatase 2 isoform X1	13.8061	1.29e-05	1	AAAACGCGAG
LOC101492187	GRF1-interacting factor 1	13.8061	1.29e-05	1	CAAACGCGTG
LOC101499895	putative pentatricopeptide repeat-containing protein At1g12700%2C mitochondrial	13.8061	1.29e-05	1	AGAACGCGTG
LOC101493631	cytochrome c-type biogenesis ccda-like chloroplastic protein 1 isoform X1	13.8061	1.29e-05	1	caaacGCGTG
LOC101513614	luminal-binding protein	13.8061	1.29e-05	1	AATACGCGTG
LOC101493953	pyrophosphate--fructose 6-phosphate 1-phosphotransferase subunit alpha	13.8061	1.29e-05	1	AAACCGCGTG
LOC101498918	uncharacterized protein LOC101498918	13.8061	1.29e-05	1	AAAGCGCGTG
LOC101494909	heavy metal-associated isoprenylated plant protein 26	13.8061	1.29e-05	1	AAGACGCGTG
LOC101493914	mitochondrial outer membrane protein porin 2	13.8061	1.29e-05	1	AAATCGCGTG
LOC101496815	pre-mRNA-splicing factor ATP-dependent RNA helicase DEAH1-like	13.8061	1.29e-05	1	ATAACGCGTG
LOC101492024	uncharacterized protein LOC101492024	13.8061	1.29e-05	1	GAAACGCGTG
LOC101501581	mitochondrial carrier protein MTM1 isoform X2	13.8061	1.29e-05	1	AAATCGCGTG
LOC101514486	TBC1 domain family member 13-like	13.8061	1.29e-05	1	AAACCGCGTG
LOC101515785	purple acid phosphatase 7-like	13.8061	1.29e-05	1	AAAACGCGAG
LOC101509786	LOW QUALITY PROTEIN: serine/threonine-protein kinase OXI1-like	13.8061	1.29e-05	1	ACAACGCGTG
LOC101504248	protein TIME FOR COFFEE isoform X1	13.8061	1.29e-05	1	CAAACGCGTG
LOC101501520	probable zinc transporter protein DDB_G0291141 isoform X2	13.8061	1.29e-05	1	AAAACGCGAG
LOC101496081	secoisolariciresinol dehydrogenase-like	13.8061	1.29e-05	1	ACAACGCGTG
LOC101488923	pre-rRNA-processing protein TSR2 homolog	13.8061	1.29e-05	1	AACACGCGTG
LOC101510548	mannan endo-1%2C4-beta-mannosidase 7-like	13.8061	1.29e-05	1	ATAACGCGTG
LOC101502504	calumenin-B-like	13.8061	1.29e-05	1	AAGACGCGTG
LOC101501201	uncharacterized protein LOC101501201	13.8061	1.29e-05	1	aaaacgcgag
LOC113786178	protein CUP-SHAPED COTYLEDON 3-like	13.8061	1.29e-05	1	AGAACGCGTG
LOC101510957	uncharacterized protein LOC101510957 isoform X1	13.8061	1.29e-05	1	TAAACGCGTG
LOC101493553	proline-rich protein 4-like	13.8061	1.29e-05	1	CAAACGCGTG
LOC101510345	uncharacterized protein LOC101510345	13.8061	1.29e-05	1	AAAACGCGAG
LOC101501137	probable serine/threonine-protein kinase WNK11	13.8061	1.29e-05	1	ACAACGCGTG
LOC101505294	upstream activation factor subunit spp27	13.8061	1.29e-05	1	AAAGCGCGTG
LOC101505287	cytochrome P450 704C1-like	13.8061	1.29e-05	1	AAGACGCGTG
LOC101500551	small G protein signaling modulator 2 isoform X2	13.8061	1.29e-05	1	AAATCGCGTG
LOC101507958	dynein light chain 2%2C cytoplasmic-like	13.8061	1.29e-05	1	AGAACGCGTG
LOC101489588	uncharacterized protein LOC101489588	13.8061	1.29e-05	1	ACAACGCGTG
LOC101500530	E3 ubiquitin-protein ligase MARCH11-like	13.8061	1.29e-05	1	AAAACGCGAG
LOC101506279	ferredoxin-dependent glutamate synthase%2C chloroplastic	13.8061	1.29e-05	1	AAAACGCGCG
LOC101503433	uncharacterized protein LOC101503433	13.8061	1.29e-05	1	AAAGCGCGTG
LOC101501638	beta-1%2C4-mannosyl-glycoprotein 4-beta-N-acetylglucosaminyltransferase isoform X1	13.8061	1.29e-05	1	AAAGCGCGTG
LOC101512461	protein ecdysoneless homolog	13.8061	1.29e-05	1	AAATCGCGTG
LOC101497462	LOB domain-containing protein 27	13.8061	1.29e-05	1	AAACCGCGTG
LOC101500760	ATP synthase subunit b'%2C chloroplastic	13.8061	1.29e-05	1	AAAACGCGAG
LOC101491395	bidirectional sugar transporter SWEET5	13.8061	1.29e-05	1	TAAACGCGTG
LOC101497005	nuclear transcription factor Y subunit B-3-like	13.8061	1.29e-05	1	ACAACGCGTG
LOC101497279	serine carboxypeptidase-like 45	13.8061	1.29e-05	1	aaagcgcgtg
LOC101500478	receptor-like cytosolic serine/threonine-protein kinase RBK1	13.8061	1.29e-05	1	aaatcgcgTG
LOC101515035	probable receptor-like protein kinase At1g11050	13.8061	1.29e-05	1	AAAGCGCGTG
LOC101489963	UPF0481 protein At3g47200-like	13.8061	1.29e-05	1	AAAACGCGCG
LOC101495416	uncharacterized protein LOC101495416	13.8061	1.29e-05	1	AAGACGCGTG
LOC101511694	uncharacterized protein LOC101511694	13.8061	1.29e-05	1	AAAGCGCGTG
LOC101514318	biogenesis of lysosome-related organelles complex 1 subunit 1	13.8061	1.29e-05	1	AAGACGCGTG
LOC101498735	notchless protein homolog	13.8061	1.29e-05	1	AACACGCGTG
LOC101511305	xyloglucan endotransglucosylase/hydrolase protein 9-like	13.8061	1.29e-05	1	GAAACGCGTG
LOC101503830	probable beta-1%2C3-galactosyltransferase 2 isoform X2	13.8061	1.29e-05	1	AACACGCGTG
LOC101507297	protein MAIN-LIKE 1-like	13.8061	1.29e-05	1	aatacgcgtg
LOC101496220	endoribonuclease Dicer homolog 3a isoform X3	13.8061	1.29e-05	1	AAAACGCGAG
LOC101492919	GDSL esterase/lipase At5g22810	13.8061	1.29e-05	1	ACAACGCGTG
LOC101494088	ISWI chromatin-remodeling complex ATPase CHR11	13.8061	1.29e-05	1	AATACGCGTG
LOC101494614	lipase-like	13.8061	1.29e-05	1	AATACGCGTG
LOC101510279	RNA pseudouridine synthase 7	13.8061	1.29e-05	1	AAAACGCGGG
LOC101506545	F-box protein At1g61340	13.8061	1.29e-05	1	AGAACGCGTG
LOC101489394	U-box domain-containing protein 44-like	13.8061	1.29e-05	1	AAATCGCGTG
LOC101514383	membralin-like protein At1g60995	13.8061	1.29e-05	1	GAAACGCGTG
LOC101506403	BSD domain-containing protein 1-like	13.8061	1.29e-05	1	AATACGCGTG
LOC101502181	nudix hydrolase 19%2C chloroplastic-like	13.8061	1.29e-05	1	aaagcgcgtg
LOC101511036	DNA primase small subunit-like isoform X6	13.8061	1.29e-05	1	ACAACGCGTG
LOC101501197	uncharacterized protein LOC101501197	13.8061	1.29e-05	1	AATACGCGTG
LOC101498565	cyclin-dependent protein kinase inhibitor SMR13-like	13.8061	1.29e-05	1	AAGACGCGTG
LOC113784115	uncharacterized protein LOC113784115	13.8061	1.29e-05	1	AGAACGCGTG
LOC101489980	PI-PLC X-box domain-containing protein DDB_G0293730-like	13.8061	1.29e-05	1	AACACGCGTG
LOC101501149	protein MAIN-LIKE 1-like isoform X2	13.8061	1.29e-05	1	AGAACGCGTG
LOC101502181	nudix hydrolase 19%2C chloroplastic-like	13.8061	1.29e-05	1	aaagcgcgtg
LOC101513936	uncharacterized protein LOC101513936	13.8061	1.29e-05	1	AGAACGCGTG
LOC101491347	peroxisome biogenesis protein 12	13.8061	1.29e-05	1	TAAACGCgtg
LOC101502619	scarecrow-like protein 21	13.8061	1.29e-05	1	AAACCGCGTG
LOC101505490	sodium/calcium exchanger NCL	13.8061	1.29e-05	1	aaatcgCGTG
LOC101514605	uncharacterized protein LOC101514605	13.8061	1.29e-05	1	AAAACGCGGG
LOC101513956	putative protein TPRXL	13.8061	1.29e-05	1	aatacgcgtg
LOC101488276	germin-like protein subfamily 3 member 2	13.8061	1.29e-05	1	ACAACGCGTG
LOC101504175	nuclear transcription factor Y subunit A-1	13.8061	1.29e-05	1	GAAACGCGTG
LOC101493384	uncharacterized protein LOC101493384	13.8061	1.29e-05	1	AAGACGCGTG
LOC101497060	protein WHAT'S THIS FACTOR 1 homolog%2C chloroplastic	13.8061	1.29e-05	1	ACAACGCGTG
LOC101490035	auxin-responsive protein IAA30	13.8061	1.29e-05	1	ACAACGCGTG
LOC101502181	nudix hydrolase 19%2C chloroplastic-like	13.8061	1.29e-05	1	aaagcgcgtg
LOC101514014	proline-rich protein 3-like	13.8061	1.29e-05	1	GAAACGCGTG
LOC101514624	DEAD-box ATP-dependent RNA helicase 52C-like	13.8061	1.29e-05	1	GAAACGCGTG
LOC101510080	protein GID8 homolog	13.8061	1.29e-05	1	AAAACGCGAG
LOC101495345	uncharacterized protein LOC101495345	13.8061	1.29e-05	1	AAATCGCGTG
LOC101493820	AT-hook motif nuclear-localized protein 6-like	13.8061	1.29e-05	1	TAAACGCGTG
LOC101508487	developmental protein SEPALLATA 1-like isoform X1	13.8061	1.29e-05	1	AACACGCGTG
LOC101507635	RING-H2 finger protein ATL2-like	13.8061	1.29e-05	1	AGAACGCGTG
LOC101504350	allene oxide cyclase%2C chloroplastic-like	13.8061	1.29e-05	1	AGAACGCGTG
LOC101503716	uncharacterized protein LOC101503716 isoform X2	13.8061	1.29e-05	1	AAAACGCGAG
LOC105851270	pentatricopeptide repeat-containing protein At1g62680%2C mitochondrial-like	13.8061	1.29e-05	1	aaagcgcgtg
LOC101511029	uncharacterized protein LOC101511029	13.8061	1.29e-05	1	ATAACGCGTG
LOC101512765	condensin-2 complex subunit D3	13.8061	1.29e-05	1	AAAACgcgag
LOC101495252	OPA3-like protein	13.8061	1.29e-05	1	AATACGCGTG
LOC101514911	LOW QUALITY PROTEIN: histone-lysine N-methyltransferase ATXR6	13.8061	1.29e-05	1	AAATCGCGTG
LOC101500570	heterogeneous nuclear ribonucleoprotein 1	13.8061	1.29e-05	1	TAAACGCGTG
LOC101490515	probable serine/threonine-protein kinase PBL23	13.8061	1.29e-05	1	ATAACGCGTG
LOC101494886	RNA-binding protein BRN1 isoform X2	13.8061	1.29e-05	1	aaagCGCGTG
LOC113787159	uncharacterized protein LOC113787159	13.8061	1.29e-05	1	AAACCGCGTG
LOC101503023	acid phosphatase 1-like	13.8061	1.29e-05	1	AACACGCGTG
LOC101515745	dihydrofolate reductase-like	13.8061	1.29e-05	1	ACAACGCGTG
LOC101499138	stress-response A/B barrel domain-containing protein UP3-like	13.8061	1.29e-05	1	aaaacgcGAG
LOC101511245	putative cyclin-A3-1	13.8061	1.29e-05	1	AAATCGCGTG
LOC101511203	uncharacterized protein LOC101511203 isoform X1	13.8061	1.29e-05	1	AAAACGCGGG
LOC101513258	LOW QUALITY PROTEIN: uncharacterized protein LOC101513258	13.8061	1.29e-05	1	AATACGCGTG
LOC101511910	uncharacterized protein LOC101511910	13.8061	1.29e-05	1	AAAGCGCGTG
LOC101500210	probable LRR receptor-like serine/threonine-protein kinase At1g67720	13.8061	1.29e-05	1	TAAACGCGTG
LOC101504197	LOW QUALITY PROTEIN: cytochrome P450 72A15-like	13.8061	1.29e-05	1	AAAACGCGAG
LOC101497518	uncharacterized protein LOC101497518	13.8061	1.29e-05	1	TAAACGCGTG
LOC101504950	telomere repeat-binding protein 2 isoform X1	13.8061	1.29e-05	1	aaaacgcGAG
LOC101493555	putative tRNA (cytidine(32)/guanosine(34)-2'-O)-methyltransferase	13.8061	1.29e-05	1	AAAACGCGCG
LOC101515409	ubiquitin-conjugating enzyme E2 22	13.8061	1.29e-05	1	AAAGCGCGTG
LOC101493134	CASP-like protein 4A3	13.8061	1.29e-05	1	AAAACGCGCG
LOC101490099	eukaryotic initiation factor 4A-10-like	13.8061	1.29e-05	1	ATAACGCGTG
LOC101495575	protein EARLY-RESPONSIVE TO DEHYDRATION 7%2C chloroplastic-like	13.8061	1.29e-05	1	aaaacgcGGG
LOC101509532	copper-transporting ATPase RAN1	13.8061	1.29e-05	1	gaaacgcgtG
LOC101512447	uncharacterized protein LOC101512447	13.8061	1.29e-05	1	AATACGCGTG
LOC101497783	uncharacterized protein LOC101497783	13.8061	1.29e-05	1	AAATCGCGTG
LOC101508011	trehalose-phosphate phosphatase A-like	13.8061	1.29e-05	1	AAAACGCGCG
LOC101513684	agamous-like MADS-box protein AGL62	13.8061	1.29e-05	1	AAACCGCGTG
LOC101503491	protein LURP-one-related 15-like isoform X1	13.8061	1.29e-05	1	AAAACGCGCG
LOC101489516	mitogen-activated protein kinase kinase kinase YODA-like isoform X1	13.8061	1.29e-05	1	AATACGCGTG
LOC101501072	adenine phosphoribosyltransferase 5	13.8061	1.29e-05	1	AAATCGCGTG
LOC101510038	serine/arginine repetitive matrix protein 1-like	13.8061	1.29e-05	1	AACACGCGTG
LOC101501630	scarecrow-like protein 13	13.8061	1.29e-05	1	AAAGCGCGTG
LOC101498458	nuclear transcription factor Y subunit alpha isoform X2	13.8061	1.29e-05	1	ACAACGCGTG
LOC101513793	U-box domain-containing protein 4-like	13.8061	1.29e-05	1	TAAACGCGTG
LOC101512014	F-box/kelch-repeat protein At1g30090	13.8061	1.29e-05	1	AAAGCGCGTG
LOC101490855	AT-hook motif nuclear-localized protein 23	13.8061	1.29e-05	1	agaACGCGTG
LOC101497971	uncharacterized protein LOC101497971	13.8061	1.29e-05	1	ACAACGCGTG
LOC101490147	GEM-like protein 4	13.8061	1.29e-05	1	TAAACGCGTG
LOC101514996	auxin-induced protein 22D-like isoform X2	13.8061	1.29e-05	1	AAAGCGCGTG
LOC101489011	E3 ubiquitin-protein ligase RDUF1-like	13.8061	1.29e-05	1	GAAACGCGTG
LOC101509818	phosphatidylinositol 4-kinase gamma 4-like	13.8061	1.29e-05	1	TAAACGCGTG
LOC101495222	uncharacterized protein LOC101495222	13.8061	1.29e-05	1	AAAGCGCGTG
LOC101494553	uncharacterized protein LOC101494553	13.8061	1.29e-05	1	CAAACGCGTG
LOC101515075	65-kDa microtubule-associated protein 1	13.8061	1.29e-05	1	AAGACGCGTg
LOC101498996	universal stress protein PHOS32	13.8061	1.29e-05	1	AACACGCGTg
LOC101511610	nitrate regulatory gene2 protein	13.8061	1.29e-05	1	AAAGCGCGTG
LOC101498916	mitogen-activated protein kinase kinase kinase 1-like	13.8061	1.29e-05	1	aatacGCGTG
LOC101500470	calmodulin-like protein 7	13.8061	1.29e-05	1	AAACCGCGTG
LOC101495842	probable serine/threonine-protein kinase PIX13	13.8061	1.29e-05	1	AAAACGCGAG
LOC101497149	putative phosphatidylglycerol/phosphatidylinositol transfer protein DDB_G0282179	13.8061	1.29e-05	1	ATAACGCGTG
LOC101504051	uncharacterized protein LOC101504051	13.8061	1.29e-05	1	AAAGCGCGTG
LOC101504781	purple acid phosphatase 22-like	13.8061	1.29e-05	1	AAAGCGCGTG
LOC101508092	LOW QUALITY PROTEIN: glycosyltransferase family 92 protein RCOM_0530710	13.8061	1.29e-05	1	ATAACGCGTG
LOC105851867	uncharacterized protein LOC105851867	13.8061	1.29e-05	1	AAAACGCGCG
LOC101491823	phosphate transporter PHO1 homolog 9	13.8061	1.29e-05	1	AACACGCGTG
LOC101497882	probable E3 ubiquitin-protein ligase LUL4	13.8061	1.29e-05	1	AAAGCGCGTG
LOC101493796	leucine-rich repeat protein 2-like	13.8061	1.29e-05	1	GAAACGCGTG
LOC101494699	clathrin light chain 1-like	13.8061	1.29e-05	1	aaaacgcGAG
LOC101509207	E3 ubiquitin-protein ligase RNF4	13.8061	1.29e-05	1	AAAGCGCGTG
LOC101495895	DDT domain-containing protein DDB_G0282237	13.8061	1.29e-05	1	AAATCGCGTG
LOC105852305	uncharacterized protein LOC105852305	13.8061	1.29e-05	1	AAGACGCGTG
LOC101492243	uncharacterized protein LOC101492243	13.8061	1.29e-05	1	AAAACGCGCG
LOC101510299	actin-like	13.8061	1.29e-05	1	CAAACGCGTG
LOC101503355	reticulon-like protein B13	13.5273	2.85e-05	1	AAAACGCGTT
LOC101511616	probable mannitol dehydrogenase	13.5273	2.85e-05	1	aaaacgtgtg
LOC113784449	protein MAINTENANCE OF MERISTEMS-like	13.5273	2.85e-05	1	AAAACGCGTT
LOC101498553	actin-97-like	13.5273	2.85e-05	1	AAAACACGTG
LOC101492778	REF/SRPP-like protein At1g67360	13.5273	2.85e-05	1	AAAACGTGTG
LOC101508609	O-fucosyltransferase 3-like	13.5273	2.85e-05	1	AAAACGTGTG
LOC101503915	receptor-like protein kinase FERONIA	13.5273	2.85e-05	1	AAAACGCGTC
LOC101503759	transcription factor bHLH91-like	13.5273	2.85e-05	1	AAAACGCGTT
LOC113786237	putative uncharacterized protein YHR217C	13.5273	2.85e-05	1	AAAACACGTG
LOC101513995	RCC1 domain-containing protein RUG3%2C mitochondrial	13.5273	2.85e-05	1	AAAACGTGTG
LOC101493780	serine--tRNA ligase-like	13.5273	2.85e-05	1	AAAACGCGTT
LOC101506119	beta-xylosidase/alpha-L-arabinofuranosidase 1 isoform X2	13.5273	2.85e-05	1	AAAACGTGTG
LOC101501718	enoyl-[acyl-carrier-protein] reductase [NADH]%2C chloroplastic-like	13.5273	2.85e-05	1	aaaacgTGTG
LOC101514124	cytochrome P450 709B1-like	13.5273	2.85e-05	1	AAAACGTGTG
LOC101496789	putative E3 ubiquitin-protein ligase XBAT31	13.5273	2.85e-05	1	AAAACGCGTT
LOC101500914	15.7 kDa heat shock protein%2C peroxisomal isoform X1	13.5273	2.85e-05	1	AAAACGCGTT
LOC101490113	pentatricopeptide repeat-containing protein At1g08070%2C chloroplastic isoform X2	13.5273	2.85e-05	1	AAAACGCGTT
LOC101494601	serine/threonine-protein kinase SRK2A-like	13.5273	2.85e-05	1	AAAACGCGTT
LOC101490166	nuclear transcription factor Y subunit B-1-like	13.5273	2.85e-05	1	AAAACGTGTG
LOC101515006	uncharacterized protein LOC101515006	13.5273	2.85e-05	1	AAAACGCGTT
LOC101508945	transcription factor SRM1	13.5273	2.85e-05	1	AAAACGTGTG
LOC101509320	pumilio homolog 24-like	13.5273	2.85e-05	1	aaaacgcGTT
LOC113785454	threonine--tRNA ligase%2C mitochondrial 1-like	13.5273	2.85e-05	1	AAAACGCGTC
LOC101497889	probable LRR receptor-like serine/threonine-protein kinase At4g30520	13.5273	2.85e-05	1	AAAACGCGTC
LOC101500204	metal tolerance protein 2	13.5273	2.85e-05	1	AAAACGCGTT
LOC101509320	pumilio homolog 24-like	13.5273	2.85e-05	1	AAAACGCGTT
LOC101494321	uncharacterized protein LOC101494321	13.5273	2.85e-05	1	AAAACGCGTA
LOC101493935	peroxidase 3-like	13.5273	2.85e-05	1	AAAACGCGTC
LOC101488429	alanine--tRNA ligase%2C chloroplastic/mitochondrial	13.5273	2.85e-05	1	AAAACGCGTC
LOC101495602	uncharacterized protein LOC101495602	13.5273	2.85e-05	1	AAAACGCGTA
LOC101514590	uncharacterized protein LOC101514590	13.5273	2.85e-05	1	AAAACGTGTG
LOC101496057	F-box/kelch-repeat protein At3g23880-like	13.5273	2.85e-05	1	AAAACGCGTA
LOC101498375	protein RALF-like 33	13.5273	2.85e-05	1	AAAACGTGTG
LOC101508445	homeobox-leucine zipper protein MERISTEM L1-like	13.5273	2.85e-05	1	AAAACGTGTG
UGT85X1	N/A	13.5273	2.85e-05	1	AAAACGTGTG
LOC101495270	NDR1/HIN1-like protein 10	13.5273	2.85e-05	1	AAAACGTGTG
LOC101505436	putative zinc finger protein At1g68190	13.5273	2.85e-05	1	AAAACGTGTG
LOC101502840	peroxidase 44-like	13.5273	2.85e-05	1	AAAACGCGTC
LOC101505034	probable 28S rRNA (cytosine-C(5))-methyltransferase	13.5273	2.85e-05	1	AAAACGTGTG
LOC101507078	transcription factor MYB24-like	13.5273	2.85e-05	1	AAAACGTGTG
LOC101494480	inositol-pentakisphosphate 2-kinase-like isoform X3	13.5273	2.85e-05	1	AAAACGCGTT
LOC101495872	VQ motif-containing protein 8%2C chloroplastic	13.5273	2.85e-05	1	AAAACGCGTA
LOC113788203	uncharacterized protein LOC113788203	13.5273	2.85e-05	1	AAAACGTGTG
LOC101503895	ribosomal L1 domain-containing protein 1-like	13.5273	2.85e-05	1	AAAACGCGTA
LOC101495761	DEAD-box ATP-dependent RNA helicase 3%2C chloroplastic	13.5273	2.85e-05	1	AAAACGCGTA
LOC101510575	F-box/FBD/LRR-repeat protein At1g13570-like	13.5273	2.85e-05	1	AAAACGTGTG
LOC101513561	putative E3 ubiquitin-protein ligase LIN isoform X1	13.5273	2.85e-05	1	AAAACGTGTG
LOC101502840	peroxidase 44-like	13.5273	2.85e-05	1	AAAACGTGTG
LOC101496191	BEL1-like homeodomain protein 9 isoform X1	13.5273	2.85e-05	1	AAAACGTGTG
LOC101504535	electron transfer flavoprotein-ubiquinone oxidoreductase%2C mitochondrial	13.5273	2.85e-05	1	AAAACGTGTG
LOC101489764	probable magnesium transporter NIPA1 isoform X2	13.5273	2.85e-05	1	aaaacgtGTG
LOC101499128	probable LRR receptor-like serine/threonine-protein kinase At1g63430	13.5273	2.85e-05	1	AAAACGTGTG
LOC101495121	aconitate hydratase%2C cytoplasmic	13.5273	2.85e-05	1	AAAACGCGTA
LOC101510606	cyclin-D3-2-like	13.5273	2.85e-05	1	AAAACGTGTG
LOC101513187	uncharacterized protein LOC101513187	13.5273	2.85e-05	1	AAAACGTGTG
LOC101512886	uncharacterized protein LOC101512886	13.5273	2.85e-05	1	AAAACGTGTG
LOC101492298	calmodulin-like protein 11	13.5273	2.85e-05	1	AAAACGTGTG
LOC101503946	phosphoglucan%2C water dikinase%2C chloroplastic isoform X2	13.5273	2.85e-05	1	AAAACGTGTG
LOC101503680	truncated transcription factor CAULIFLOWER A-like	13.5273	2.85e-05	1	AAAACGCGTT
LOC101494067	uncharacterized protein LOC101494067	13.5273	2.85e-05	1	AAAACGTGTG
LOC101503281	transcriptional regulator TAC1	13.5273	2.85e-05	1	AAAACGCGTT
LOC101498690	probable serine/threonine-protein kinase PIX13	13.5273	2.85e-05	1	AAAACGTGTG
LOC101506545	F-box protein At1g61340	13.5273	2.85e-05	1	AAAACGTGTG
LOC101504102	uncharacterized protein LOC101504102	13.5273	2.85e-05	1	AAAACGCGTT
LOC101501208	dof zinc finger protein DOF1.4	13.5273	2.85e-05	1	AAAACGTGTG
LOC113785682	uncharacterized protein LOC113785682	13.5273	2.85e-05	1	AAAACGTGTG
LOC101502531	pathogenesis-related protein PR-1 type-like	13.5273	2.85e-05	1	AAAACGTGTG
LOC101515429	uncharacterized protein LOC101515429	13.5273	2.85e-05	1	AAAACGCGTA
LOC113786127	DNA polymerase delta subunit 4-like	13.5273	2.85e-05	1	AAAACGTGTG
LOC101515661	putative pentatricopeptide repeat-containing protein At5g06400%2C mitochondrial	13.5273	2.85e-05	1	AAAACGCGTT
LOC101509386	probable boron transporter 2	13.5273	2.85e-05	1	AAAACGTGTG
LOC101499859	uncharacterized protein LOC101499859	13.5273	2.85e-05	1	AAAACGTGTG
LOC101507568	uncharacterized protein LOC101507568	13.5273	2.85e-05	1	AAAACGTGTG
LOC101493545	uncharacterized protein LOC101493545	13.5273	2.85e-05	1	AAAACGCGTT
LOC101502238	calcium-dependent protein kinase 1-like	13.5273	2.85e-05	1	AAAACGCGTT
LOC101495367	uncharacterized protein LOC101495367 isoform X2	13.5273	2.85e-05	1	aaaacgcGTC
LOC101504492	zinc transporter 11-like	13.5273	2.85e-05	1	AAAACGTGTG
LOC101506751	LOW QUALITY PROTEIN: sodium/hydrogen exchanger 4	13.5273	2.85e-05	1	aaaacGTGTG
LOC101492794	F-box protein At5g49610 isoform X1	13.5273	2.85e-05	1	aaaaCGCGTt
LOC101509785	uncharacterized protein LOC101509785	13.5273	2.85e-05	1	AAAACGCGTT
LOC101500894	peroxidase 3	13.5273	2.85e-05	1	AAAACGTGTG
LOC101495571	L-galactose dehydrogenase	13.5273	2.85e-05	1	AAAACGCGTA
LOC101503057	uncharacterized protein LOC101503057	13.5273	2.85e-05	1	aaaacGTGTg
LOC101494236	calcium-transporting ATPase 2%2C plasma membrane-type-like	13.5273	2.85e-05	1	AAAACGCGTA
LOC101505320	DNA-directed RNA polymerase III subunit RPC8-like	13.5273	2.85e-05	1	AAAACGTGTG
LOC101496023	uncharacterized protein LOC101496023 isoform X1	13.5273	2.85e-05	1	AAAACGTGTG
LOC101491425	putative glutamine amidotransferase GAT1_2.1	13.5273	2.85e-05	1	AAAACGTGTG
LOC101498919	uncharacterized protein LOC101498919	13.5273	2.85e-05	1	aaaACGCGTc
LOC101511331	pentatricopeptide repeat-containing protein At5g10690	13.5273	2.85e-05	1	AAAACGCGTA
LOC101506217	multiprotein-bridging factor 1b	13.5273	2.85e-05	1	AAAACGTGTG
LOC101501223	peroxidase P7-like	13.5273	2.85e-05	1	AAAACGTGTG
LOC105852722	uncharacterized protein LOC105852722	13.5273	2.85e-05	1	AAAACGCGTC
LOC101513852	probable serine/threonine-protein kinase PIX7	13.5273	2.85e-05	1	AAAACGTgtg
LOC101496338	endoglucanase 12	13.5273	2.85e-05	1	AAAACGCGTA
LOC101511706	uncharacterized protein At4g15545-like	13.5273	2.85e-05	1	AAAACGTGTG
LOC101502151	glutamate--cysteine ligase%2C chloroplastic	13.5273	2.85e-05	1	AAAACGCGTT
LOC101511809	peroxidase 25	13.5273	2.85e-05	1	AAAACGCGTT
LOC101512722	albumin-2-like	13.5273	2.85e-05	1	AAAACGCGTA
LOC101502151	glutamate--cysteine ligase%2C chloroplastic	13.5273	2.85e-05	1	AAAACGCGTT
LOC101505353	probable WRKY transcription factor 50 isoform X1	13.5273	2.85e-05	1	aaaacgtGTG
LOC101512508	transcription factor TGA3-like isoform X2	13.5273	2.85e-05	1	AAAACGTGTG
LOC101498453	uncharacterized protein LOC101498453	13.5273	2.85e-05	1	AAAACGTGTG
LOC101499505	protein CYPRO4	13.5273	2.85e-05	1	AAAACGTGTG
LOC101509313	uncharacterized protein LOC101509313	13.5273	2.85e-05	1	AAAACGCGTA
LOC101494267	alkane hydroxylase MAH1-like	13.5273	2.85e-05	1	AAAACGTGTG
LOC101514937	transcription factor GTE4-like	13.5273	2.85e-05	1	aaaacgCGTC
LOC101508685	uncharacterized protein LOC101508685 isoform X1	13.5273	2.85e-05	1	AAAACGTGTG
LOC101492583	extensin-2-like	13.5273	2.85e-05	1	AAAACGCGTC
LOC101493887	G-type lectin S-receptor-like serine/threonine-protein kinase At1g34300	13.5273	2.85e-05	1	AAAACGCGTA
LOC101511357	uncharacterized protein LOC101511357	13.5273	2.85e-05	1	AAAACGCGTA
LOC101494451	single-stranded DNA-binding protein WHY1%2C chloroplastic-like	13.5273	2.85e-05	1	AAAACGCGTT
LOC101490825	probable alpha-mannosidase At5g13980	13.5273	2.85e-05	1	AAAACGCGTT
LOC101493310	uncharacterized protein LOC101493310	13.5273	2.85e-05	1	AAAACGCGTT
LOC101498257	uncharacterized protein LOC101498257	13.5273	2.85e-05	1	aaaacgtgtg
LOC101492810	xyloglucan glycosyltransferase 4	13.5273	2.85e-05	1	AAAACGTGTG
LOC101510826	internal alternative NAD(P)H-ubiquinone oxidoreductase A2%2C mitochondrial-like	13.5273	2.85e-05	1	AAAACGCGTC
LOC101513886	triacylglycerol lipase SDP1	13.5273	2.85e-05	1	AAAACGTGTG
LOC105852352	uncharacterized protein LOC105852352	13.5273	2.85e-05	1	AAAACGCGTT
LOC101490648	outer envelope pore protein 16-2%2C chloroplastic-like isoform X1	13.5273	2.85e-05	1	AAAACGTGTG
LOC101500894	peroxidase 3	13.5273	2.85e-05	1	AAAACGCgta
LOC101508918	LRR receptor-like serine/threonine-protein kinase RPK2	13.5273	2.85e-05	1	aaaacgcgtt
LOC101492876	uncharacterized protein LOC101492876 isoform X2	13.5273	2.85e-05	1	aaaacgCGTT
LOC101502969	internal alternative NAD(P)H-ubiquinone oxidoreductase A2%2C mitochondrial-like	13.5273	2.85e-05	1	AAAACGCGTC
UGT73P5	N/A	13.5273	2.85e-05	1	AAAACGCGTA
LOC101506630	auxin-induced protein IAA4	13.5273	2.85e-05	1	AAAACGTGTG
LOC101506823	uncharacterized protein LOC101506823 isoform X2	13.5273	2.85e-05	1	AAAACGTGTG
LOC113785825	soyasapogenol B glucuronide galactosyltransferase-like	13.5273	2.85e-05	1	AAAACGCGTA
LOC101499269	cytokinin riboside 5'-monophosphate phosphoribohydrolase LOG8	13.5273	2.85e-05	1	AAAACGTGTG
LOC101508209	pectinesterase 2-like	13.5273	2.85e-05	1	AAAACGCGTT
LOC101503108	uncharacterized protein LOC101503108 isoform X1	13.5273	2.85e-05	1	AAAACGTGTG
LOC101489106	chalcone synthase 1	13.5273	2.85e-05	1	AAAACGTGTG
LOC101511584	uncharacterized protein LOC101511584	13.5273	2.85e-05	1	AAAACGCGTA
LOC101494386	aspartic proteinase PCS1	13.5273	2.85e-05	1	AAAACGCGTC
LOC101509516	uncharacterized protein LOC101509516	13.5273	2.85e-05	1	AAAACGTGTG
LOC101512782	phosphatidylinositol 4-kinase gamma 5-like	13.5273	2.85e-05	1	AAAACGCGTT
LOC101514025	ABC transporter B family member 1	13.5273	2.85e-05	1	AAAACGCGTA
LOC101506857	uncharacterized protein LOC101506857	13.5273	2.85e-05	1	AAAACGCGTT
LOC101497742	protein odd-skipped-like	13.5273	2.85e-05	1	AAAACGCGTT
LOC101506857	uncharacterized protein LOC101506857	13.5273	2.85e-05	1	AAAACGCGTT
LOC101493699	ethylene-responsive transcription factor ERF021-like	13.5273	2.85e-05	1	AAAACGCGTT
LOC105852043	pollen-specific leucine-rich repeat extensin-like protein 1	13.5273	2.85e-05	1	AAAACGTGTG
LOC101505761	E3 ubiquitin protein ligase DRIP1-like	13.5273	2.85e-05	1	aaaacgcgta
LOC101498175	protein STRUBBELIG-RECEPTOR FAMILY 2	13.5273	2.85e-05	1	AAAACGCGTC
LOC101489558	uncharacterized protein LOC101489558	13.5273	2.85e-05	1	AAAACGTGTG
LOC101492093	uncharacterized protein LOC101492093	13.5273	2.85e-05	1	AAAACGCGTT
LOC101502012	cationic peroxidase 1-like	13.5273	2.85e-05	1	AAAACGCGTA
LOC101492347	calcium-transporting ATPase 9%2C plasma membrane-type	13.5273	2.85e-05	1	aaaacgtGTG
LOC101488861	probable LRR receptor-like serine/threonine-protein kinase At1g34110	13.5273	2.85e-05	1	AAAACGCGTA
LOC101514977	lysine-specific demethylase JMJ706 isoform X1	13.5273	2.85e-05	1	AAAACGCGTT
LOC101499845	DNA-directed RNA polymerases II and IV subunit 5A-like	13.5273	2.85e-05	1	AAAACGCGTT
LOC101495168	transcription factor bHLH146-like	13.5273	2.85e-05	1	aaaacgtgTG
LOC101514977	lysine-specific demethylase JMJ706 isoform X1	13.5273	2.85e-05	1	AAAACGCGTT
LOC101489838	myosin-11 isoform X2	13.5273	2.85e-05	1	AAAACGTGTG
LOC101500505	uncharacterized protein LOC101500505	13.5273	2.85e-05	1	AAAACGTGTG
LOC101505219	serine/threonine-protein kinase tricorner-like	13.5273	2.85e-05	1	AAAACGCGTT
LOC101508626	aldose reductase	13.5273	2.85e-05	1	AAAACGTGTG
LOC101502480	chaperone protein dnaJ 20%2C chloroplastic-like	13.5273	2.85e-05	1	AAAACGCGTA
LOC101491536	expansin-A12	13.5273	2.85e-05	1	AAAACGCGTT
LOC101494802	glycine-rich cell wall structural protein	13.5273	2.85e-05	1	AAAACGCGTT
LOC101515712	calmodulin-binding protein 60 E-like isoform X1	13.5273	2.85e-05	1	AAAACGCGTT
LOC101512038	linoleate 13S-lipoxygenase 3-1%2C chloroplastic	13.5273	2.85e-05	1	aaaacgtgtG
LOC101515712	calmodulin-binding protein 60 E-like isoform X1	13.5273	2.85e-05	1	AAAACGCGTT
LOC101501374	linoleate 13S-lipoxygenase 3-1%2C chloroplastic-like	13.5273	2.85e-05	1	aaaacgtgtG
LOC101492459	CBBY-like protein	13.5273	2.85e-05	1	AAAACGCGTT
LOC101505073	calcium-dependent protein kinase 24-like	13.5273	2.85e-05	1	AAAACGCGTC
LOC101508798	calmodulin-like protein 7	13.5273	2.85e-05	1	AAAACGCGTT
LOC101494267	alkane hydroxylase MAH1-like	13.5273	2.85e-05	1	AAAACGTGTG
LOC101504066	pectinesterase-like	13.5273	2.85e-05	1	AAAACGTGTG
LOC101511026	uncharacterized protein LOC101511026	13.5273	2.85e-05	1	AAAACGCGTA
LOC101507046	protein NUCLEAR FUSION DEFECTIVE 4-like	13.5273	2.85e-05	1	AAAACGTGTG
LOC101513505	probable magnesium transporter NIPA1 isoform X2	13.5273	2.85e-05	1	AAAACGTGTG
LOC101515587	transmembrane protein 230-like	13.5273	2.85e-05	1	AAAACGCGTT
LOC101497999	transmembrane protein 230-like	13.5273	2.85e-05	1	AAAACGCGTT
LOC101503506	RING-H2 finger protein ATL73-like	13.5273	2.85e-05	1	AAAACGCGTT
LOC101506817	L-ascorbate oxidase homolog	13.5273	2.85e-05	1	AAAACGCGTT
LOC101492232	tobamovirus multiplication protein 1-like isoform X2	13.5273	2.85e-05	1	AAAACGTGTG
LOC101495677	heavy metal-associated isoprenylated plant protein 16-like	13.5273	2.85e-05	1	AAAACGCGTT
LOC101500629	zinc finger protein ZAT11-like	13.5273	2.85e-05	1	AAAACGTGTG
LOC101490238	uncharacterized protein LOC101490238	13.5273	2.85e-05	1	aaaacgtgTG
LOC101490933	MLO-like protein 1	13.5273	2.85e-05	1	AAAACGTGTG
LOC101508577	probable serine/threonine-protein kinase At1g54610 isoform X1	13.5273	2.85e-05	1	aaaacgcGTT
LOC101514042	transmembrane 9 superfamily member 9	13.5273	2.85e-05	1	aaaacgCGTT
LOC101512726	peroxidase A2-like	13.5273	2.85e-05	1	AAAACGCGTC
LOC101511464	uncharacterized protein At4g04980-like	13.5273	2.85e-05	1	AAAACGCGTA
LOC101496428	calcium-dependent protein kinase 1-like	13.5273	2.85e-05	1	AAAACGCGTT
LOC101510102	LOW QUALITY PROTEIN: LRR receptor-like serine/threonine-protein kinase RPK2	13.5273	2.85e-05	1	aaaacgcgtt
LOC101489257	uncharacterized protein At4g08330%2C chloroplastic	13.5273	2.85e-05	1	AAAACGCGTT
LOC101502133	PH%2C RCC1 and FYVE domains-containing protein 1-like	8.58182	9.2e-05	1	GAAACGCGCG
LOC101494876	probable aquaporin SIP2-1	8.58182	9.2e-05	1	ATTACGCGTG
LOC101510414	beta-glucosidase 18-like	8.58182	9.2e-05	1	GAAACGCGAG
LOC101508477	LOW QUALITY PROTEIN: nucleolar protein 12	8.58182	9.2e-05	1	AATACGCGAG
LOC101512885	dnaJ protein ERDJ2A	8.58182	9.2e-05	1	CGAACGCGTG
LOC101509430	serine/threonine-protein kinase SRK2A isoform X2	8.58182	9.2e-05	1	CATACGCGTG
CiarC_p034	N/A	8.58182	9.2e-05	1	AGAACGCGGG
LOC101512317	uncharacterized protein LOC101512317 isoform X1	8.58182	9.2e-05	1	AATGCGCGTG
LOC113786344	uncharacterized protein LOC113786344	8.58182	9.2e-05	1	AACCCGCGtg
LOC101504641	187-kDa microtubule-associated protein AIR9 isoform X1	8.58182	9.2e-05	1	AGAGCGCGTG
LOC101501042	1-aminocyclopropane-1-carboxylate oxidase homolog 1-like	8.58182	9.2e-05	1	GAAACGCGCG
LOC101493425	multiple organellar RNA editing factor 2%2C chloroplastic-like	8.58182	9.2e-05	1	TAATCGCGTG
LOC101497799	monosaccharide-sensing protein 2-like	8.58182	9.2e-05	1	ATAACGCGCG
LOC101492603	mitochondrial import inner membrane translocase subunit TIM23-2-like	8.58182	9.2e-05	1	GAAGCGCGTG
LOC101508988	trifunctional UDP-glucose 4%2C6-dehydratase/UDP-4-keto-6-deoxy-D-glucose 3%2C5-epimerase/UDP-4-keto-L-rhamnose-reductase RHM1-like	8.58182	9.2e-05	1	TAACCGCGTG
LOC101508531	nitrogen regulatory protein P-II homolog	8.58182	9.2e-05	1	AATACGCGCG
LOC101504789	beta-fructofuranosidase%2C cell wall isozyme-like isoform X1	8.58182	9.2e-05	1	AAATCGCGCG
LOC101510718	intraflagellar transport protein 46 homolog	8.58182	9.2e-05	1	AAATCGCGGG
LOC101511148	transcriptional repressor TUP1-like isoform X1	8.58182	9.2e-05	1	GAACCGCGTG
LOC101511818	acidic leucine-rich nuclear phosphoprotein 32-related protein	8.58182	9.2e-05	1	TAATCGCGTG
LOC101510767	E3 ubiquitin-protein ligase COP1	8.58182	9.2e-05	1	GACACGCGTG
LOC101494373	40S ribosomal protein S19-3	8.58182	9.2e-05	1	AAATCGCGAG
LOC101514488	protein DMR6-LIKE OXYGENASE 1-like isoform X2	8.58182	9.2e-05	1	TAAGCGCGTG
LOC101508651	paladin isoform X2	8.58182	9.2e-05	1	AAAGCGCGAG
LOC105851117	auxin-induced protein 6B-like	8.58182	9.2e-05	1	CAAACGCGGG
LOC101510767	E3 ubiquitin-protein ligase COP1	8.58182	9.2e-05	1	ATCACGCGTG
LOC113785401	uncharacterized protein LOC113785401	8.58182	9.2e-05	1	CAATCGCGTG
LOC101515700	probable aminotransferase TAT2	8.58182	9.2e-05	1	CAAACGCGAG
LOC101496747	probable prefoldin subunit 4	8.58182	9.2e-05	1	AACTCGCGTG
LOC101489325	pre-rRNA-processing protein esf1	8.58182	9.2e-05	1	GAAACGCGAG
LOC101502451	uncharacterized protein LOC101502451	8.58182	9.2e-05	1	CAGACGCGTG
LOC101494838	plasma membrane ATPase 4-like	8.58182	9.2e-05	1	ATGACGCGTG
LOC101492957	receptor-like protein 31	8.58182	9.2e-05	1	GAACCGCGTG
LOC101499999	ninja-family protein AFP3-like	8.58182	9.2e-05	1	AACACGCGCG
LOC101504611	ELMO domain-containing protein A	8.58182	9.2e-05	1	AATCCGCGTG
LOC113784132	uncharacterized protein LOC113784132	8.58182	9.2e-05	1	ATACCGCGTG
LOC101494915	probable glycosyltransferase At5g20260	8.58182	9.2e-05	1	AAAGCGCGAG
LOC101493007	thaumatin-like protein 1	8.58182	9.2e-05	1	AGAACGCGag
LOC105851536	LOB domain-containing protein 41-like	8.58182	9.2e-05	1	GAAGCGCGTG
LOC101498478	uncharacterized protein LOC101498478	8.58182	9.2e-05	1	ACTACGCGTG
LOC101514282	PLASMODESMATA CALLOSE-BINDING PROTEIN 3-like	8.58182	9.2e-05	1	attACGCGTG
LOC101494197	uncharacterized protein LOC101494197	8.58182	9.2e-05	1	TCAACGCGTG
LOC101488350	protein TIFY 10A-like	8.58182	9.2e-05	1	TAACCGCGTG
LOC101508698	protein CHLOROPLAST IMPORT APPARATUS 2-like	8.58182	9.2e-05	1	ataacgcGAG
LOC101513837	probable transcription factor GLK1	8.58182	9.2e-05	1	AGAACGCGGG
LOC101502650	uncharacterized protein LOC101502650	8.58182	9.2e-05	1	AAATCGCGGG
LOC101512311	uncharacterized protein LOC101512311	8.58182	9.2e-05	1	GAAGCGCGTG
LOC101507979	phosphate transporter PHO1 homolog 10 isoform X2	8.58182	9.2e-05	1	AATACGCGGG
LOC113785809	uncharacterized protein LOC113785809	8.58182	9.2e-05	1	AATTCGCGTG
CiarC_p041	N/A	8.58182	9.2e-05	1	AGAACGCGGG
LOC101507638	uncharacterized protein LOC101507638	8.58182	9.2e-05	1	GAAGCGCGTG
LOC101493931	sugar transporter ERD6-like 7	8.58182	9.2e-05	1	AGAACGCGCG
LOC101489003	cell division control protein 48 homolog C-like	8.58182	9.2e-05	1	gaaACGCGAg
LOC101492909	E3 ubiquitin-protein ligase RHF1A	8.58182	9.2e-05	1	AATCCGCGTG
LOC101500411	uncharacterized protein LOC101500411	8.58182	9.2e-05	1	CATACGCGTG
LOC101490614	phosphatidate phosphatase PAH2-like isoform X2	8.58182	9.2e-05	1	AAACCGCGCG
LOC101493967	protein TPX2 isoform X2	8.58182	9.2e-05	1	CACACGCGTG
LOC101507776	uncharacterized protein LOC101507776	8.58182	9.2e-05	1	AAGACGCGAG
LOC101511402	uncharacterized protein LOC101511402	8.58182	9.2e-05	1	AGATCGCGTG
LOC101498716	cell cycle checkpoint control protein RAD9A	8.58182	9.2e-05	1	GAAACGCGCG
CiarC_p035	N/A	8.58182	9.2e-05	1	AGAACGCGGG
LOC101493967	protein TPX2 isoform X2	8.58182	9.2e-05	1	TACACGCGTG
LOC101511237	uncharacterized protein LOC101511237	8.58182	9.2e-05	1	AACACGCGCG
LOC101510045	hydroxyethylthiazole kinase	8.58182	9.2e-05	1	ATCACGCgtg
LOC101499306	uncharacterized protein LOC101499306 isoform X1	8.58182	9.2e-05	1	GAATCGCGTG
LOC101497691	pectin acetylesterase 8-like isoform X2	8.58182	9.2e-05	1	CAATCGCGTG
LOC101500121	ribulose-1%2C5 bisphosphate carboxylase/oxygenase large subunit N-methyltransferase%2C chloroplastic	8.58182	9.2e-05	1	CCAACGCGTG
LOC101510045	hydroxyethylthiazole kinase	8.58182	9.2e-05	1	TACACGCGTG
LOC101494125	uncharacterized protein LOC101494125	8.58182	9.2e-05	1	AATGCGCGTG
LOC101508603	UDP-glycosyltransferase 83A1	8.58182	9.2e-05	1	ATAGCGCGTG
LOC101497054	phosphatidate phosphatase PAH1-like	8.58182	9.2e-05	1	TCAACGCgtg
LOC101495403	serpin-ZX-like	8.58182	9.2e-05	1	CATACGCGTG
LOC101492698	putative F-box protein At3g24700	8.58182	9.2e-05	1	TAATCGCGTG
LOC101503088	protein BOLA2	8.58182	9.2e-05	1	AATCCGCGTG
LOC101508401	uncharacterized protein LOC101508401	8.58182	9.2e-05	1	GAACCGCGTG
LOC101490815	structural maintenance of chromosomes flexible hinge domain-containing protein GMI1	8.58182	9.2e-05	1	atatcgCGTG
LOC105852795	transcription factor MYB13-like	8.58182	9.2e-05	1	TATACGCGTG
LOC113786588	uncharacterized protein LOC113786588	8.58182	9.2e-05	1	AGCACgcgtg
LOC101502082	uncharacterized protein LOC101502082	8.58182	9.2e-05	1	GATACGCGTG
LOC101494856	calmodulin-4-like isoform X1	8.58182	9.2e-05	1	TATACGCGTg
LOC101493607	F-box/kelch-repeat protein At3g23880-like isoform X1	8.58182	9.2e-05	1	AGAACGCGAG
LOC113786588	uncharacterized protein LOC113786588	8.58182	9.2e-05	1	CACACGCGTG
LOC101488672	phospholipid-transporting ATPase 2	8.58182	9.2e-05	1	CAAACGCgag
LOC101503737	methyltransferase-like protein 2	8.58182	9.2e-05	1	AGAGCGCGTG
LOC101504051	uncharacterized protein LOC101504051	8.58182	9.2e-05	1	ACAACGCGcg
LOC101496417	uncharacterized protein LOC101496417	8.58182	9.2e-05	1	AAATCGCGAG
LOC113787569	uncharacterized protein LOC113787569	8.58182	9.2e-05	1	CAATCGCGTG
LOC101495795	metal transporter Nramp5-like	8.58182	9.2e-05	1	CGAACGCGTG
LOC101494184	uncharacterized protein LOC101494184	8.58182	9.2e-05	1	AATACGCGAG
LOC101490528	DNA repair protein RAD5A isoform X3	8.58182	9.2e-05	1	AAAGCGCGCG
LOC101514423	phosphatidate cytidylyltransferase 1	8.58182	9.2e-05	1	CAAGCGCGTG
LOC101497791	phosphopantothenate--cysteine ligase 2-like	8.58182	9.2e-05	1	CAAACGCGCG
LOC101492358	BTB/POZ domain-containing protein At3g44820	8.58182	9.2e-05	1	ACCACGCGTG
LOC101515683	uncharacterized protein LOC101515683 isoform X1	8.58182	9.2e-05	1	CAAACGCGAG
LOC101504828	tRNA 2'-phosphotransferase 1-like isoform X8	8.58182	9.2e-05	1	AGAGCGCGTG
LOC101503134	ran-binding protein 1 homolog b-like	8.58182	9.2e-05	1	aaatcgcggG
LOC101500557	uncharacterized protein LOC101500557 isoform X1	8.58182	9.2e-05	1	CAAGCGCGTG
LOC101503003	peroxidase 16-like	8.58182	9.2e-05	1	AGAGCGCGTG
LOC101499192	3-ketoacyl-CoA thiolase 2%2C peroxisomal-like	8.58182	9.2e-05	1	AATTCGCGTG
LOC101494557	probable inactive leucine-rich repeat receptor-like protein kinase At3g03770	8.58182	9.2e-05	1	ACAACGCGCG
LOC101493984	desiccation-related protein PCC13-62-like	8.58182	9.2e-05	1	ATATCGCGTG
LOC101497138	ruBisCO-associated protein-like	8.58182	9.2e-05	1	GATACGCGTG
LOC101491648	pleiotropic drug resistance protein 1-like	8.58182	9.2e-05	1	AGACCGCGTG
LOC101489894	probable serine/threonine-protein kinase At1g01540 isoform X2	8.58182	9.2e-05	1	ACAACGCGGG
LOC101515251	uncharacterized protein LOC101515251	8.58182	9.2e-05	1	TAAACGCGAG
LOC101506296	zinc finger BED domain-containing protein RICESLEEPER 2-like	8.58182	9.2e-05	1	AGATCGCGTG
LOC113787194	probable lactoylglutathione lyase%2C chloroplastic	8.58182	9.2e-05	1	AAGTCGCGTG
LOC101513379	calcium uniporter protein 2%2C mitochondrial-like	8.58182	9.2e-05	1	AACACGCGAG
LOC101507106	transcription factor bHLH95	8.58182	9.2e-05	1	TGAACGCGTG
LOC101495946	phosphatidylinositol/phosphatidylcholine transfer protein SFH11 isoform X2	8.58182	9.2e-05	1	GAGACGCGTG
LOC101490909	carboxylesterase 1-like	8.58182	9.2e-05	1	TAAGCGCGTG
LOC105852736	uncharacterized protein LOC105852736	8.58182	9.2e-05	1	GAAACGCGCG
LOC101505379	uncharacterized protein LOC101505379	8.58182	9.2e-05	1	GAAACGCGAG
LOC101492684	receptor-like protein kinase HERK 1	8.58182	9.2e-05	1	ATGACGCGTG
LOC101513994	uncharacterized protein LOC101513994	8.58182	9.2e-05	1	AAAGCGCGAG
LOC101488439	uncharacterized protein DDB_G0271670-like	8.58182	9.2e-05	1	AGAGCGCGTG
LOC101502421	carbon catabolite repressor protein 4 homolog 5	8.58182	9.2e-05	1	TAATCGCGTG
LOC101509243	methyltransferase-like protein 17%2C mitochondrial isoform X1	8.58182	9.2e-05	1	aaTACGCGGG
LOC101502625	F-box protein At2g26850-like	8.58182	9.2e-05	1	ACAACGCGCG
LOC101502772	probable plastid-lipid-associated protein 7%2C chloroplastic	8.58182	9.2e-05	1	CTAACGCGTG
LOC101502747	putative pentatricopeptide repeat-containing protein At1g16830	8.58182	9.2e-05	1	ATAACGCGAG
LOC101494194	zinc finger CCCH domain-containing protein 55 isoform X3	8.58182	9.2e-05	1	AATGCGCGTG
LOC101502066	protein MAIN-LIKE 1-like	8.58182	9.2e-05	1	TGAACGCGTG
LOC101511130	LOW QUALITY PROTEIN: receptor-like protein kinase FERONIA	8.58182	9.2e-05	1	AACACGCGCG
LOC101492467	beta-glucosidase-like SFR2%2C chloroplastic	8.58182	9.2e-05	1	aaagcgcgAG
LOC101502267	uncharacterized protein LOC101502267 isoform X2	8.58182	9.2e-05	1	aaatcgcgag
LOC101493722	dormancy-associated protein homolog 3-like isoform X1	8.58182	9.2e-05	1	CAAACGCGGG
LOC101500722	cyclic dof factor 3-like	8.58182	9.2e-05	1	CAAACGCGCG
LOC101496160	ubiquitin-conjugating enzyme E2-17 kDa-like isoform X2	8.58182	9.2e-05	1	AACACGCGAG
LOC101509496	heat shock factor-binding protein-like	8.58182	9.2e-05	1	GGAACGCGTG
LOC101506912	transmembrane 9 superfamily member 7	8.58182	9.2e-05	1	ACAACGCGCG
LOC101498017	F-box/kelch-repeat protein At3g23880-like	8.58182	9.2e-05	1	TAATCGCGTG
LOC101493127	uncharacterized protein LOC101493127 isoform X2	8.58182	9.2e-05	1	AATCCGCGTG
LOC101500722	cyclic dof factor 3-like	8.58182	9.2e-05	1	ATAACGCGCG
LOC101501077	uncharacterized protein LOC101501077 isoform X1	8.58182	9.2e-05	1	AAACCGCGAG
LOC101503257	cryptochrome-1 isoform X1	8.58182	9.2e-05	1	ATATCGCGTG
LOC101497100	calmodulin-binding receptor kinase CaMRLK-like	8.58182	9.2e-05	1	GAAACGCGAG
LOC101501922	protein SIEVE ELEMENT OCCLUSION B-like isoform X1	8.58182	9.2e-05	1	AACACGCGCG
LOC101512623	uncharacterized protein LOC101512623	8.58182	9.2e-05	1	AAGACGCGCG
LOC101500614	phospholipid-transporting ATPase 1-like	8.58182	9.2e-05	1	GAAACGCGCG
UGT79B24	N/A	8.58182	9.2e-05	1	ACAACGCGCG
LOC101515183	casein kinase 1-like protein HD16	8.58182	9.2e-05	1	AAACCGCGGG
LOC101496280	probable carotenoid cleavage dioxygenase 4%2C chloroplastic	8.58182	9.2e-05	1	CACACGCGTG
LOC101504145	autophagy-related protein 8C-like isoform X1	8.58182	9.2e-05	1	ATAACGCGAG
CAMKK2	N/A	8.58182	9.2e-05	1	GAAACGCGAG
LOC101493866	protein trichome berefringence-like 7	8.58182	9.2e-05	1	AACACGCGAG
LOC105852474	uncharacterized protein LOC105852474 isoform X2	8.58182	9.2e-05	1	CAAACGCGCG
LOC101493389	digalactosyldiacylglycerol synthase 2%2C chloroplastic	8.58182	9.2e-05	1	ATATCGCGTG
LOC101491515	protein C2-DOMAIN ABA-RELATED 4-like	8.58182	9.2e-05	1	AATTCGCGTG
LOC101507811	probable membrane-associated kinase regulator 4	8.58182	9.2e-05	1	AATTCGCGTG
LOC101511130	LOW QUALITY PROTEIN: receptor-like protein kinase FERONIA	8.58182	9.2e-05	1	AACACGCGCG
LOC101491332	ranBP2-type zinc finger protein At1g67325-like	8.58182	9.2e-05	1	AAGGCGCGTG
LOC101510121	protein MAIN-LIKE 1-like	8.58182	9.2e-05	1	TAACCGCGTG
LOC101501148	uncharacterized protein LOC101501148	8.58182	9.2e-05	1	AATTCGCGTG
CiarC_p036	N/A	8.58182	9.2e-05	1	AGAACGCGGG
LOC101507334	calcium-transporting ATPase 2%2C plasma membrane-type-like	8.58182	9.2e-05	1	TGAACGCGTG
HSFB1A	N/A	8.58182	9.2e-05	1	TAGACGCGTG
LOC101495727	protein DGS1%2C mitochondrial	8.58182	9.2e-05	1	TTAACGCGTG
LOC101494826	3'-N-debenzoyl-2'-deoxytaxol N-benzoyltransferase	8.58182	9.2e-05	1	ACGACGCGTG
LOC101494210	uncharacterized protein LOC101494210 isoform X3	8.58182	9.2e-05	1	CAAACGCGAG
LOC101503879	putative germin-like protein 2-1	8.58182	9.2e-05	1	TAATCGCGTG
LOC101513994	uncharacterized protein LOC101513994	8.58182	9.2e-05	1	CACACGCGTG
LOC101505184	protein phosphatase 2C 70	8.58182	9.2e-05	1	CAATCGCGTG
LOC101496832	beta-amylase 8	8.58182	9.2e-05	1	TACACGCGTG
LOC101498759	uncharacterized protein LOC101498759	8.58182	9.2e-05	1	TAAACGCGCG
LOC101497394	pullulanase 1%2C chloroplastic	8.58182	9.2e-05	1	AAATCGCGAG
LOC101495248	pentatricopeptide repeat-containing protein DOT4%2C chloroplastic	8.58182	9.2e-05	1	AGTACGCGTG
LOC101492902	syntaxin-124-like	8.58182	9.2e-05	1	AATACGCGAG
LOC105852799	uncharacterized protein LOC105852799	8.58182	9.2e-05	1	ATCACgcgtg
LOC101509960	pentatricopeptide repeat-containing protein At5g39980%2C chloroplastic	8.58182	9.2e-05	1	AAGACGCGCG
LOC101497022	probable WRKY transcription factor 72	8.58182	9.2e-05	1	ACAACGCGCG
LOC101492128	membrane protein PM19L	8.58182	9.2e-05	1	AAGTCGCGTG
LOC105852799	uncharacterized protein LOC105852799	8.58182	9.2e-05	1	ATCACGCGTG
CiarC_p066	N/A	8.58182	9.2e-05	1	AATACGCGAG
LOC101499487	zinc finger protein 1	8.58182	9.2e-05	1	AGAACGCGCG
LOC101503474	ankyrin repeat and zinc finger domain-containing protein 1 isoform X1	8.58182	9.2e-05	1	TATACGCGTG
LOC101502381	transcription repressor KAN1 isoform X2	8.58182	9.2e-05	1	CAAACGCGCG
LOC101499487	zinc finger protein 1	8.58182	9.2e-05	1	AACGCGCGTG
LOC101502786	probable E3 ubiquitin-protein ligase WAVH2 isoform X1	8.58182	9.2e-05	1	ACAACGCGCG
LOC101508922	ruBisCO-associated protein-like	8.58182	9.2e-05	1	GATACGCGTG
LOC101512626	aspartokinase 2%2C chloroplastic-like isoform X1	8.58182	9.2e-05	1	AAACCGCGGG
LOC101504024	nucleophosmin	8.58182	9.2e-05	1	AAATCGCGGG
LOC101493141	pyruvate dehydrogenase E1 component subunit alpha%2C mitochondrial-like	8.58182	9.2e-05	1	GAGACGCGTG
LOC101509516	uncharacterized protein LOC101509516	8.58182	9.2e-05	1	GCAACGCGTG
LOC101494564	uncharacterized protein LOC101494564	8.58182	9.2e-05	1	ggaacgcgtg
LOC101494976	fanconi-associated nuclease 1 homolog isoform X1	8.58182	9.2e-05	1	AGAGCGCGTG
LOC101498370	BRCA1-associated RING domain protein 1 isoform X1	8.58182	9.2e-05	1	AGCACGCGTG
LOC101489648	auxin-responsive protein SAUR32-like	8.58182	9.2e-05	1	AATACGCGAG
LOC113784969	uncharacterized protein LOC113784969	8.58182	9.2e-05	1	AACACGCGCG
LOC101504422	protein IQ-DOMAIN 1	8.58182	9.2e-05	1	AAATCGCGAG
LOC101505372	protein NUCLEAR FUSION DEFECTIVE 6%2C chloroplastic/mitochondrial isoform X1	8.58182	9.2e-05	1	GAGACGCGTG
LOC101491703	protein FAF-like%2C chloroplastic	8.58182	9.2e-05	1	ATAACGCGCG
LOC101505964	cucumber peeling cupredoxin-like	8.58182	9.2e-05	1	AAAGCGCGCG
NAC59	N/A	8.58182	9.2e-05	1	TAAGCGCGTG
LOC105852716	uncharacterized protein LOC105852716	8.58182	9.2e-05	1	GGAACGCGTG
LOC113787710	threonine--tRNA ligase%2C mitochondrial 1-like	8.58182	9.2e-05	1	AAGACGCGAG
LOC101505046	CASP-like protein 1C1	8.58182	9.2e-05	1	AACACGCGCG
LOC101498109	cullin-1-like	8.58182	9.2e-05	1	aagtcGCGTG
LOC101513947	PLASMODESMATA CALLOSE-BINDING PROTEIN 3-like	8.58182	9.2e-05	1	attACGCGTG
LOC101514226	isoliquiritigenin 2'-O-methyltransferase-like	8.58182	9.2e-05	1	ACAACGCGCG
LOC101512507	probable serine/threonine-protein kinase cdc7	8.58182	9.2e-05	1	aacCCGCGTG
LOC101513169	transmembrane protein 56-B-like	8.58182	9.2e-05	1	CGAACGCGTG
LOC101501136	zinc finger CCCH domain-containing protein 62-like	8.58182	9.2e-05	1	TAAACGCGGG
LOC101493905	uncharacterized protein LOC101493905	8.58182	9.2e-05	1	AGCACGCGTG
LOC101490791	Werner Syndrome-like exonuclease	8.58182	9.2e-05	1	CAAACGCGAG
LOC113785541	putative uncharacterized protein DDB_G0286333 isoform X1	8.58182	9.2e-05	1	TAATCGCGTG
LOC101491152	uncharacterized protein LOC101491152	8.58182	9.2e-05	1	TACACGCGTG
LOC101513829	plastid-lipid-associated protein%2C chloroplastic-like	8.58182	9.2e-05	1	AACTCGCGTG
LOC101505955	extra-large guanine nucleotide-binding protein 3 isoform X1	8.58182	9.2e-05	1	AAGGCGCGTG
LOC101491152	uncharacterized protein LOC101491152	8.58182	9.2e-05	1	ACCACGCGTG
LOC101490095	GDSL esterase/lipase At1g29670-like	8.58182	9.2e-05	1	AAATCGCGGG
LOC101492519	GDSL esterase/lipase At5g33370-like	8.58182	9.2e-05	1	AACTCGCGTG
LOC105851934	pectinesterase inhibitor 10-like	8.58182	9.2e-05	1	GAGACGCGTG
LOC101489492	transmembrane protein 45A-like	8.58182	9.2e-05	1	GAAACGCGCG
LOC101507745	uncharacterized protein LOC101507745	8.58182	9.2e-05	1	CCAACGCGTG
LOC101511199	protein COFACTOR ASSEMBLY OF COMPLEX C SUBUNIT B CCB1%2C chloroplastic	8.58182	9.2e-05	1	ATACCGCGTG
LOC101505698	trichohyalin isoform X1	8.58182	9.2e-05	1	AAACCGCGAG
LOC101492593	uncharacterized protein LOC101492593	8.58182	9.2e-05	1	TGAACGCGTG
LOC101492958	uncharacterized protein LOC101492958	8.58182	9.2e-05	1	AATACGCGAG
LOC101506633	uncharacterized protein LOC101506633	8.58182	9.2e-05	1	AGAGCGCGTG
LOC101508055	polygalacturonase At1g48100-like	8.58182	9.2e-05	1	AACACGCGCG
LOC101514652	DNA (cytosine-5)-methyltransferase CMT3 isoform X1	8.58182	9.2e-05	1	GAGACGCGTG
LOC101489799	E3 ubiquitin-protein ligase BIG BROTHER-like isoform X2	8.58182	9.2e-05	1	aaatcGCGGG
CiarC_p040	N/A	8.58182	9.2e-05	1	AGAACGCGGG
LOC101515140	(3S%2C6E)-nerolidol synthase 1-like	8.58182	9.2e-05	1	ATCACGCGTG
LOC101496880	heavy metal-associated isoprenylated plant protein 23	8.58182	9.2e-05	1	ACACCGCGTG
LOC101498880	WRKY transcription factor 71-like	8.58182	9.2e-05	1	TAACCGCGTG
LOC101506946	myosin-binding protein 1	8.58182	9.2e-05	1	ATATCGCGTG
LOC101506163	thioredoxin-like protein Clot	8.58182	9.2e-05	1	AAGACGCGAG
LOC101515290	zinc finger protein WIP2-like	8.58182	9.2e-05	1	AACACGCGAG
LOC101495996	F-box protein AFR	8.58182	9.2e-05	1	TAGACGCGTG
LOC101502117	transcription factor MYB61	8.58182	9.2e-05	1	TAACCGCGTG
LOC101501169	TIP41-like protein	8.58182	9.2e-05	1	AACTCGCGTG
LOC113784933	uncharacterized protein LOC113784933	8.58182	9.2e-05	1	AAAGCGCGAG
LOC101498386	probable glycerol-3-phosphate acyltransferase 2	8.58182	9.2e-05	1	TACACGCGTG
LOC101488923	pre-rRNA-processing protein TSR2 homolog	8.58182	9.2e-05	1	GACACGCGTG
LOC101492285	zinc finger AN1 and C2H2 domain-containing stress-associated protein 16-like	8.58182	9.2e-05	1	AAAGCGCGAG
LOC101496387	two-pore potassium channel 3-like	8.58182	9.2e-05	1	TATACGCGTG
LOC113788059	protein MAIN-LIKE 1-like	8.58182	9.2e-05	1	AACACGCGCG
LOC101492137	uncharacterized protein At5g01610	8.58182	9.2e-05	1	GATACGCGTG
LOC101496756	uncharacterized protein LOC101496756	8.58182	9.2e-05	1	gaaacGCGAG
LOC101509597	pentatricopeptide repeat-containing protein At3g23020-like	8.58182	9.2e-05	1	AAAGCGCGAG
LOC101508136	uncharacterized protein LOC101508136 isoform X2	8.58182	9.2e-05	1	TAAACGCGGG
LOC101515252	UDP-xylose transporter 3-like	8.58182	9.2e-05	1	TACACGCGTG
LOC101499647	cytosolic enolase 3	8.58182	9.2e-05	1	AGAGCGCGTG
LOC101493214	transcription factor bHLH63-like	8.58182	9.2e-05	1	TCAACGCGTG
LOC101514559	non-lysosomal glucosylceramidase isoform X1	8.58182	9.2e-05	1	AAAGCGCGCG
LOC101489035	laccase-6 isoform X2	8.58182	9.2e-05	1	AAACCGCGAg
LOC101499745	uncharacterized protein LOC101499745	8.58182	9.2e-05	1	CATACGCGTG
LOC101492669	pumilio homolog 12-like	8.58182	9.2e-05	1	AACTCGCGTG
LOC101508682	uncharacterized protein LOC101508682	8.58182	9.2e-05	1	GAATCGCGTG
LOC101491121	uncharacterized protein LOC101491121	8.58182	9.2e-05	1	AGAACGCGAG
LOC101495858	protein CHROMATIN REMODELING 8	8.58182	9.2e-05	1	GAAACGCGCG
LOC101489096	uncharacterized protein LOC101489096	8.58182	9.2e-05	1	CTAACGCGTG
LOC101509310	uncharacterized protein LOC101509310 isoform X2	8.58182	9.2e-05	1	ATGACGCGTG
LOC101511907	F-box/kelch-repeat protein At3g23880-like	8.58182	9.2e-05	1	AATGCGCGTG
LOC101489616	DNA ligase 1-like	8.58182	9.2e-05	1	ACAGCGCGTG
LOC101499473	uncharacterized protein LOC101499473	8.58182	9.2e-05	1	TACACGCGTG
LOC101498849	rust resistance kinase Lr10-like	8.58182	9.2e-05	1	TAATCGCGTG
LOC101489797	LIM domain-containing protein PLIM2b	8.58182	9.2e-05	1	ACAACGCGCG
LOC101501562	voltage-gated hydrogen channel 1	8.58182	9.2e-05	1	ACAACGCGCG
LOC101490477	monocopper oxidase-like protein SKU5	8.58182	9.2e-05	1	ATACCGCGTG
LOC101510278	probable isoaspartyl peptidase/L-asparaginase 2	8.58182	9.2e-05	1	TAAACGCGAG
LOC105852808	uncharacterized protein LOC105852808	8.58182	9.2e-05	1	AACACGCGAG
LOC101502361	GEM-like protein 1	8.58182	9.2e-05	1	AACCCGcgtg
NAC60	N/A	8.58182	9.2e-05	1	CAATCGCGTG
LOC101491342	dynamin-related protein 1E-like	8.58182	9.2e-05	1	ATAACGCGCG
LOC101509783	P24 oleosin	8.58182	9.2e-05	1	AAATCGCGCG
LOC113784166	uncharacterized protein LOC113784166	8.58182	9.2e-05	1	ATGACGCGTG
LOC101512684	dynamin-related protein 1E-like	8.58182	9.2e-05	1	ACATCGCGTG
LOC101508669	serine/arginine-rich splicing factor RSZ22	8.58182	9.2e-05	1	TAAACGCGGG
LOC101497431	uncharacterized protein LOC101497431	8.58182	9.2e-05	1	ATACCGCGTG
LOC101496992	oxysterol-binding protein-related protein 3C-like	8.58182	9.2e-05	1	AACGCGCGTG
LOC101493502	uncharacterized protein LOC101493502 isoform X2	8.58182	9.2e-05	1	ATTACGCGTG
LOC101496041	histone-lysine N-methyltransferase ATX3-like isoform X2	8.58182	9.2e-05	1	aattcgCGTG
LOC101496667	zinc finger-containing ubiquitin peptidase 1	8.58182	9.2e-05	1	CAAGCGCGTG
LOC101511591	RNA-binding KH domain-containing protein PEPPER isoform X1	8.58182	9.2e-05	1	tagACGCGTG
LOC101501239	structural maintenance of chromosomes protein 2-1-like	8.58182	9.2e-05	1	AGATCGCGTG
LOC101512911	ARF guanine-nucleotide exchange factor GNL2	8.58182	9.2e-05	1	GTAACGCGTG
LOC101502570	uncharacterized protein LOC101502570	8.58182	9.2e-05	1	TACACGCGTG
LOC101505918	uncharacterized protein LOC101505918	8.58182	9.2e-05	1	AACTCGCGTG
LOC101515036	ribosome biogenesis regulatory protein homolog	8.58182	9.2e-05	1	AATACGCGGG
LOC101498865	glucan endo-1%2C3-beta-glucosidase-like	8.58182	9.2e-05	1	AATACGCGAG
LOC101493232	uncharacterized protein LOC101493232	8.58182	9.2e-05	1	aatacgCGCG
LOC101490158	chorismate synthase%2C chloroplastic	8.58182	9.2e-05	1	GGAACGCGTG
LOC101495282	uncharacterized protein LOC101495282 isoform X1	8.58182	9.2e-05	1	aACACGCGGG
LOC101512014	F-box/kelch-repeat protein At1g30090	8.58182	9.2e-05	1	ATAGCGCGTG
LOC101491126	ADP-ribosylation factor-like protein 5	8.58182	9.2e-05	1	AGATCGCGTG
LOC101489233	RNA-dependent RNA polymerase 2	8.58182	9.2e-05	1	AAAGCGCGGG
LOC101495326	tubulin beta-1 chain	8.58182	9.2e-05	1	TATACGCGTG
LOC101491530	uncharacterized protein LOC101491530	8.58182	9.2e-05	1	TAAGCGCGTG
LOC101498665	uncharacterized protein LOC101498665	8.58182	9.2e-05	1	ATGACGCGTG
LOC101491242	proline-rich receptor-like protein kinase PERK10	8.58182	9.2e-05	1	CAAACGCGGG
LOC105851479	anther-specific proline-rich protein APG-like	8.58182	9.2e-05	1	AGCACGCGTG
LOC101509753	cyclin-T1-5-like isoform X2	8.58182	9.2e-05	1	AATACGCGAG
LOC101489830	patatin-like protein 6	8.58182	9.2e-05	1	ACATCGCGTG
LOC101495786	uncharacterized protein LOC101495786	8.58182	9.2e-05	1	GAAGCGCGTG
LOC101498865	glucan endo-1%2C3-beta-glucosidase-like	8.58182	9.2e-05	1	AATACGCGAG
LOC101502375	disease resistance protein RPS4B	8.58182	9.2e-05	1	AACGCGCGTG
LOC101509791	RING-H2 finger protein ATL54-like	8.58182	9.2e-05	1	AAATCGCGGG
LOC101493243	metal tolerance protein C4	8.58182	9.2e-05	1	AACCCGCGTG
LOC101505166	UDP-glycosyltransferase 79B30-like	8.58182	9.2e-05	1	TAACCGCGTG
LOC101493434	ubiquitin-conjugating enzyme E2-23 kDa-like	8.58182	9.2e-05	1	AAGTCGCGTG
LOC101508366	IQ domain-containing protein IQM2-like	8.58182	9.2e-05	1	GTAACGCGTG
LOC101505843	DEAD-box ATP-dependent RNA helicase 52C-like	8.58182	9.2e-05	1	TAATCGCGTG
LOC101512927	chitinase 2-like	8.58182	9.2e-05	1	GAAACGCGGG
LOC101514993	uncharacterized protein LOC101514993	8.58182	9.2e-05	1	CACACGCGTG
LOC101503078	LOW QUALITY PROTEIN: WAT1-related protein At4g08290-like	8.58182	9.2e-05	1	AGAACGCGAG
LOC101502788	mediator of RNA polymerase II transcription subunit 15a	8.58182	9.2e-05	1	AAGGCGCGTG
LOC101503627	uncharacterized protein LOC101503627	8.58182	9.2e-05	1	ACTACGCGTG
LOC101506428	metal transporter Nramp2-like	8.58182	9.2e-05	1	AGAACGCGAG
LOC101496667	zinc finger-containing ubiquitin peptidase 1	8.58182	9.2e-05	1	AGAGCGCGTG
LOC101496292	alpha-L-arabinofuranosidase 1-like	8.58182	9.2e-05	1	AAATCGcgag
LOC101506991	CBL-interacting serine/threonine-protein kinase 20	8.58182	9.2e-05	1	AAGTCGCGTG
LOC101492987	dr1-associated corepressor homolog isoform X1	8.58182	9.2e-05	1	TCAACGCGTG
CiarC_p065	N/A	8.58182	9.2e-05	1	AATACGCGAG
LOC101492009	protein TIFY 5A	8.58182	9.2e-05	1	CTAACGCGTG
LOC101488671	nascent polypeptide-associated complex subunit beta-like	8.58182	9.2e-05	1	TAAACGCGAG
LOC101498523	SRSF protein kinase 2-like	8.58182	9.2e-05	1	AACACGCGAG
LOC101511159	desiccation-related protein PCC13-62-like	8.58182	9.2e-05	1	AACTCGCGTG
LOC101513525	auxin-induced protein 15A-like	8.58182	9.2e-05	1	CAAACGCGGG
LOC101511084	probable GTP diphosphokinase RSH2%2C chloroplastic	8.58182	9.2e-05	1	TATACGCGTG
LOC101512712	fumarate hydratase 1%2C mitochondrial	8.58182	9.2e-05	1	AAATCGCGAG
LOC113785018	LOW QUALITY PROTEIN: uncharacterized protein LOC113785018	8.58182	9.2e-05	1	AGAACGCGGG
LOC101494701	large ribosomal RNA subunit accumulation protein YCED homolog 1%2C chloroplastic-like	8.58182	9.2e-05	1	AATGCGCGTG
LOC101513421	40S ribosomal protein S9-2-like	8.58182	9.2e-05	1	CATACGCGTG
LOC101514941	U-box domain-containing protein 17	8.58182	9.2e-05	1	TAATCGCGTG
LOC101494667	uncharacterized protein LOC101494667	8.58182	9.2e-05	1	ACAACGCGAG
LOC105852001	uncharacterized protein LOC105852001	8.58182	9.2e-05	1	AACTCGCGTG
NAC28	N/A	8.58182	9.2e-05	1	GAAGCGCGTG
LOC101505733	uncharacterized protein LOC101505733	8.58182	9.2e-05	1	TATACGCGTG
LOC101490790	uncharacterized protein LOC101490790	8.58182	9.2e-05	1	TTAACGCGTG
LOC101491157	uncharacterized protein LOC101491157	8.58182	9.2e-05	1	AGAGCGCGTG
LOC101498267	protein argonaute 10-like	8.58182	9.2e-05	1	AATACGCGCG
LOC105852001	uncharacterized protein LOC105852001	8.58182	9.2e-05	1	AACACGCGAG
LOC101497683	telomere repeat-binding protein 3	8.58182	9.2e-05	1	aaatcgcGAG
LOC101512239	protein DMP6-like	8.58182	9.2e-05	1	AATACGCGGG
LOC101489951	probable peroxygenase 4	8.58182	9.2e-05	1	agcACGCGTG
LOC101502451	uncharacterized protein LOC101502451	8.58182	9.2e-05	1	ATGACGCGTG
LOC101494020	uncharacterized acetyltransferase At3g50280-like	8.58182	9.2e-05	1	CAATCGCGTG
LOC101508867	uncharacterized protein LOC101508867	8.58182	9.2e-05	1	ATATCGCGTG
LOC101507289	GDSL esterase/lipase At5g45960-like	8.58182	9.2e-05	1	ACAACGCGCG
LOC101496065	probable serine/threonine-protein kinase PBL1	8.58182	9.2e-05	1	GAAACGCGAG
LOC101490790	uncharacterized protein LOC101490790	8.58182	9.2e-05	1	TTAACGCGTG
LOC101501477	ATP-dependent Clp protease proteolytic subunit 5%2C chloroplastic-like	8.58182	9.2e-05	1	ATATCGCGTG
LOC113784682	F-box/kelch-repeat protein At3g23880-like	8.58182	9.2e-05	1	AACTCGCGTG
UGT79A5	N/A	8.58182	9.2e-05	1	AAATCGCGGG
LOC101515407	FIP1[V]-like protein isoform X1	8.58182	9.2e-05	1	ATTACGCGTG
LOC101491191	expansin-A8-like	8.58182	9.2e-05	1	cacacGCGTG
LOC101493598	LOW QUALITY PROTEIN: uncharacterized protein LOC101493598	8.58182	9.2e-05	1	aaatcgcggG
LOC101490016	ABC transporter E family member 2	8.58182	9.2e-05	1	GGAACGCGTG
LOC101507351	sorting nexin 2A-like	8.58182	9.2e-05	1	AAGACGCGAG
LOC101489323	ribulose-phosphate 3-epimerase%2C cytoplasmic isoform-like	8.58182	9.2e-05	1	AACCCGCGTG
LOC101500006	cell wall / vacuolar inhibitor of fructosidase 1-like	8.58182	9.2e-05	1	ACAACGCGCG
LOC101510389	dnaJ protein P58IPK homolog	8.58182	9.2e-05	1	AATGCGCGTG
LOC101503834	putative pentatricopeptide repeat-containing protein At1g56570	8.58182	9.2e-05	1	GCAACGCGTG
LOC101505291	arogenate dehydrogenase 1%2C chloroplastic-like isoform X2	8.58182	9.2e-05	1	AAGACGCGAG
LOC101498691	putative gamma-glutamylcyclotransferase At3g02910	8.58182	9.2e-05	1	TATACGCGTG
LOC101498762	protein transport protein Sec61 subunit beta-like	8.58182	9.2e-05	1	AAGACGCGAG
LOC101514196	phosphoserine aminotransferase 2%2C chloroplastic-like	8.58182	9.2e-05	1	ttaacgCGTG
LOC101505373	LOW QUALITY PROTEIN: kiwellin-like	8.58182	9.2e-05	1	AAGGCGCGTG
LOC101509435	beta-glucosidase 12-like	8.58182	9.2e-05	1	AAACCGCGAG
LOC101512276	O-acyltransferase WSD1-like isoform X2	8.58182	9.2e-05	1	CTAACGCGTG
LOC101491395	bidirectional sugar transporter SWEET5	8.58182	9.2e-05	1	CAAGCGCGTG
LOC113784413	phosphoribosylglycinamide formyltransferase%2C chloroplastic-like	8.58182	9.2e-05	1	GAAACGCGCG
LOC101496355	uncharacterized protein LOC101496355	8.58182	9.2e-05	1	GAACCGCGTG
LOC101515783	methyltransferase-like protein 13 isoform X2	8.58182	9.2e-05	1	ACAACGCGCG
LOC101499161	mavicyanin-like	8.58182	9.2e-05	1	AACCCGCGTG
LOC101488314	protein ACTIVITY OF BC1 COMPLEX KINASE 1%2C chloroplastic	8.58182	9.2e-05	1	AAACCGCGGG
LOC101499926	HD domain-containing protein 2 isoform X2	8.58182	9.2e-05	1	AACACGCGAG
LOC101488765	uncharacterized protein LOC101488765	8.58182	9.2e-05	1	CTAACGCGTG
LOC101500248	TNF receptor-associated factor family protein DDB_G0290965-like isoform X2	8.58182	9.2e-05	1	AAGACGCGAG
LOC113786264	protein NYNRIN-like	8.58182	9.2e-05	1	AAATCGCGAG
LOC101512234	putative axial regulator YABBY 2	8.58182	9.2e-05	1	ACATCGCGTG
LOC101513865	leucine-rich repeat protein 1	8.58182	9.2e-05	1	CAAGCGCGTG
LOC101504058	pentatricopeptide repeat-containing protein At3g23020-like	8.58182	9.2e-05	1	GAATCGCGTG
LOC113785452	DNA polymerase lambda-like	8.58182	9.2e-05	1	CAAACGCGCG
LOC101506369	protein LURP-one-related 7 isoform X1	8.58182	9.2e-05	1	GTAACGCGTG
LOC101512978	actin-depolymerizing factor 2	8.58182	9.2e-05	1	CAAACGCGCG
LOC101509230	E3 ubiquitin-protein ligase RGLG4-like	8.58182	9.2e-05	1	GGAACGCGTG
LOC101504868	uncharacterized protein LOC101504868	8.58182	9.2e-05	1	AGAGCGCGTG
LOC101489963	UPF0481 protein At3g47200-like	8.58182	9.2e-05	1	AACGCGCGTG
LOC101500269	protein NEN1	8.58182	9.2e-05	1	agcACGCGTG
LOC101501503	uncharacterized protein LOC101501503	8.58182	9.2e-05	1	TAATCGCGTG
LOC101500238	metal-nicotianamine transporter YSL3	8.58182	9.2e-05	1	ATATCGCGTG
LOC105851604	proline-rich receptor-like protein kinase PERK9	8.58182	9.2e-05	1	AAATCGCGCG
LOC101493312	putative B3 domain-containing protein At1g78640	8.58182	9.2e-05	1	ATCACGCgtg
LOC101500269	protein NEN1	8.58182	9.2e-05	1	GACACGCGTG
LOC101504849	histone H2B type 1-A-like	8.58182	9.2e-05	1	AATACGCGAG
LOC101494365	uncharacterized protein LOC101494365	8.58182	9.2e-05	1	AATACGCGAG
LOC101493312	putative B3 domain-containing protein At1g78640	8.58182	9.2e-05	1	TACACGCGTG
LOC101491033	callose synthase 3	8.58182	9.2e-05	1	AGTACGCGTG
LOC101514335	uncharacterized protein LOC101514335	8.58182	9.2e-05	1	TCAACGCGTG
LOC101491273	ethylene-responsive transcription factor 1B	8.58182	9.2e-05	1	AATACGCGAG
LOC101507422	probable serine/threonine-protein kinase PBL17 isoform X3	8.58182	9.2e-05	1	AACACGCGAG
LOC101508773	HEAT repeat-containing protein 6	8.58182	9.2e-05	1	AGAACGCGCG
LOC101508784	40S ribosomal protein S16-like	8.58182	9.2e-05	1	AATGCGCGTG
LOC101508478	40S ribosomal protein S16-like	8.58182	9.2e-05	1	AATGCGCGTG
LOC101509332	xyloglucan endotransglucosylase/hydrolase protein 9-like	8.58182	9.2e-05	1	GATACGCGTG
LOC101490967	uncharacterized protein LOC101490967	8.58182	9.2e-05	1	GAAACGCGCG
LOC101495928	floral homeotic protein APETALA 2	8.58182	9.2e-05	1	AAACCGCGCG
LOC101497704	LEAF RUST 10 DISEASE-RESISTANCE LOCUS RECEPTOR-LIKE PROTEIN KINASE-like 2.4	8.58182	9.2e-05	1	AACGCGCGTG
LOC101491684	importin subunit beta-1	8.58182	9.2e-05	1	GAAACGCGGG
LOC101503346	disease resistance protein RML1A	8.58182	9.2e-05	1	ATGACGCGTG
LOC101489785	plant cysteine oxidase 3	8.58182	9.2e-05	1	AACCCGCGTG
LOC101514650	homeobox-leucine zipper protein ROC3	8.58182	9.2e-05	1	TAAGCGCGTG
LOC101500381	beta-galactosidase-like	8.58182	9.2e-05	1	AACTCGCGTG
LOC101490746	probable xyloglucan endotransglucosylase/hydrolase protein 23	8.58182	9.2e-05	1	GAACCGCGTG
LOC101504246	uncharacterized protein LOC101504246	8.58182	9.2e-05	1	TAGACGCGTG
LOC101500381	beta-galactosidase-like	8.58182	9.2e-05	1	AACACGCGAG
LOC101500370	F-box protein SKIP16	8.58182	9.2e-05	1	AGATCGCGTG
LOC101497503	uncharacterized protein LOC101497503 isoform X1	8.58182	9.2e-05	1	AAATCGCGCG
LOC113786264	protein NYNRIN-like	8.58182	9.2e-05	1	CAAACGCGGG
LOC105852186	codeine O-demethylase-like	8.58182	9.2e-05	1	AAATCGCGAG
LOC101504304	secretory carrier-associated membrane protein 1-like	8.58182	9.2e-05	1	GACACGCGTG
LOC101509388	E3 ubiquitin-protein ligase ATL6-like	8.58182	9.2e-05	1	CTAACGCGTG
LOC101506218	pentatricopeptide repeat-containing protein At5g15300-like isoform X2	8.58182	9.2e-05	1	ATATCGCGTG
LOC101488672	phospholipid-transporting ATPase 2	8.58182	9.2e-05	1	CAAACGCgag
LOC101490113	pentatricopeptide repeat-containing protein At1g08070%2C chloroplastic isoform X2	8.58182	9.2e-05	1	ATATCGCGTG
LOC101497900	zinc finger MYM-type protein 1-like	8.58182	9.2e-05	1	AAACCGCGCG
CiarC_p039	N/A	8.58182	9.2e-05	1	AGAACGCGGG
LOC101504304	secretory carrier-associated membrane protein 1-like	8.58182	9.2e-05	1	AGCACGCGTG
LOC113784755	uncharacterized protein LOC113784755	8.58182	9.2e-05	1	AATTCGCGTG
LOC101506230	vesicle-associated protein 1-3-like isoform X4	8.58182	9.2e-05	1	aaatcgcggG
LOC105852498	pollen-specific leucine-rich repeat extensin-like protein 1	8.58182	9.2e-05	1	aaagcgcGAG
LOC101506546	protein LOL2	8.58182	9.2e-05	1	AGAGCGCGTG
LOC101510281	DEAD-box ATP-dependent RNA helicase 52C-like	8.58182	9.2e-05	1	AAGACGCGCG
LOC101514585	uncharacterized protein LOC101514585	8.58182	9.2e-05	1	AAGTCGCGTG
LOC101503827	START domain-containing protein 10-like	8.58182	9.2e-05	1	CACACGCGTG
LOC105852296	protein TAR1-like	8.58182	9.2e-05	1	AAAGCGCGCG
LOC101513626	gibberellin 2-beta-dioxygenase-like	8.58182	9.2e-05	1	CATACGCGTG
LOC101504753	cation/H(+) antiporter 15-like	8.58182	9.2e-05	1	AGTACGCGTG
LOC101492798	LOW QUALITY PROTEIN: cysteine-rich repeat secretory protein 38-like	8.58182	9.2e-05	1	AATCCGCGTG
LOC101511391	cysteine-rich receptor-like protein kinase 2	8.58182	9.2e-05	1	ACAACGCGCG
LOC101500124	cellulose synthase A catalytic subunit 2 [UDP-forming]-like	8.58182	9.2e-05	1	ACATCGCGTG
LOC101509688	homeobox-leucine zipper protein HAT22	8.58182	9.2e-05	1	TATACGCGTG
LOC101489963	UPF0481 protein At3g47200-like	8.58182	9.2e-05	1	CACACGCGTG
LOC101494910	putative clathrin assembly protein At4g40080	8.58182	9.2e-05	1	TAAACGCGGG
LOC101512715	LOW QUALITY PROTEIN: uncharacterized protein LOC101512715	8.58182	9.2e-05	1	ATATCGCGTG
LOC113787127	uncharacterized protein LOC113787127	8.58182	9.2e-05	1	AAATCGCGCG
LOC101504552	uncharacterized protein LOC101504552	8.58182	9.2e-05	1	AAATCGCGCG
LOC101502603	EID1-like F-box protein 2	8.58182	9.2e-05	1	ATGACGCGTG
LOC101504544	tRNA (guanine(37)-N1)-methyltransferase 2	8.58182	9.2e-05	1	acaacgcgag
LOC101489963	UPF0481 protein At3g47200-like	8.58182	9.2e-05	1	ATCACGCGTG
LOC101508093	trihelix transcription factor ASIL2	8.58182	9.2e-05	1	TAGACGCGTG
LOC101496448	protein MAIN-LIKE 1-like	8.58182	9.2e-05	1	TAAGCGCGTG
LOC101495188	plant-specific TFIIB-related protein 1	8.58182	9.2e-05	1	AGATCGCGTG
LOC101512381	uncharacterized protein LOC101512381	8.58182	9.2e-05	1	aatacGCGAG
LOC105851861	peroxidase 15	8.58182	9.2e-05	1	ATCACGCGTG
LOC101508378	uncharacterized protein LOC101508378 isoform X1	8.58182	9.2e-05	1	AACACGCGGG
LOC101507098	uncharacterized protein LOC101507098 isoform X1	8.58182	9.2e-05	1	TAAACGCGCG
LOC105851396	uncharacterized protein LOC105851396	8.58182	9.2e-05	1	TCAACGCGTG
LOC101508311	KH domain-containing protein At2g38610-like	8.58182	9.2e-05	1	GAGACGCGTG
LOC101497242	protein LIGHT-DEPENDENT SHORT HYPOCOTYLS 10-like	8.58182	9.2e-05	1	CACACGCGTG
LOC101494014	probable terpene synthase 2	8.58182	9.2e-05	1	ACAACGCGCG
LOC101507098	uncharacterized protein LOC101507098 isoform X1	8.58182	9.2e-05	1	TAAACGCGCG
LOC113784243	uncharacterized protein LOC113784243	8.58182	9.2e-05	1	GAAGCGCGTG
LOC101491407	stem 28 kDa glycoprotein-like	8.58182	9.2e-05	1	TATACGCGTG
LOC101495395	transmembrane emp24 domain-containing protein p24delta4-like	8.58182	9.2e-05	1	AACACGcgag
LOC101489980	PI-PLC X-box domain-containing protein DDB_G0293730-like	8.58182	9.2e-05	1	AGCACGCGTG
LOC101514343	uncharacterized protein LOC101514343	8.58182	9.2e-05	1	AGTACGCGTG
LOC101494425	histone deacetylase 6	8.58182	9.2e-05	1	AATACGCGAG
LOC101488387	zinc finger protein 6	8.58182	9.2e-05	1	GGAACGCGTG
LOC101507729	protein INVOLVED IN DE NOVO 2-like	8.58182	9.2e-05	1	AGAGCGCGTG
LOC101509983	protein HIRA isoform X2	8.58182	9.2e-05	1	AACACGCGCG
LOC101513451	uncharacterized protein LOC101513451	8.58182	9.2e-05	1	CAACCGCGTG
LOC101503945	protein CHUP1%2C chloroplastic	8.58182	9.2e-05	1	gcaACGCGTG
LOC101503067	zinc finger MYM-type protein 1-like	8.58182	9.2e-05	1	AAACCGCGCG
LOC101499575	protein GFS12-like isoform X3	8.58182	9.2e-05	1	ATATCGCGTG
LOC101510315	uncharacterized protein LOC101510315	8.58182	9.2e-05	1	AACCCGCGTG
LOC101514119	glutathione reductase%2C chloroplastic/mitochondrial	8.58182	9.2e-05	1	ACATCGCGTG
LOC101510149	heavy metal-associated isoprenylated plant protein 39-like	8.58182	9.2e-05	1	AAAGCGCGGG
LOC101505349	probable 26S proteasome non-ATPase regulatory subunit 3	8.58182	9.2e-05	1	ACAACGCGGG
LOC101503964	DELLA protein GAI	8.58182	9.2e-05	1	AACACGCGCG
LOC101492473	U-box domain-containing protein 5	8.58182	9.2e-05	1	GACACGcgtg
LOC101507347	E3 ubiquitin-protein ligase UPL1-like	8.58182	9.2e-05	1	AAGACGCGGG
LOC101490915	transmembrane emp24 domain-containing protein p24delta9-like isoform X2	8.58182	9.2e-05	1	AGTACGCGTG
LOC101494957	solute carrier family 25 member 44	8.58182	9.2e-05	1	TATACGCGTG
LOC101510946	dirigent protein 10-like	8.58182	9.2e-05	1	CGAACGCGTG
LOC101503491	protein LURP-one-related 15-like isoform X1	8.58182	9.2e-05	1	AAACCGCGGG
LOC101500677	uncharacterized protein LOC101500677	8.58182	9.2e-05	1	AAATCGCGAG
LOC101500925	pentatricopeptide repeat-containing protein At1g01970	8.58182	9.2e-05	1	AACACGCGAG
LOC101510136	PRA1 family protein D-like	8.58182	9.2e-05	1	GAAGCGCGTG
LOC101496271	uncharacterized protein LOC101496271	8.58182	9.2e-05	1	AAATCGCGCG
LOC101501446	subtilisin-like protease SBT1.7	8.58182	9.2e-05	1	AAATCGCGAG
NAC59	N/A	8.58182	9.2e-05	1	TAAGCGCGTG
LOC101497973	remorin 4.1	8.58182	9.2e-05	1	CATACGCGTG
LOC101507325	homeobox-leucine zipper protein HDG11-like	8.58182	9.2e-05	1	TAAACGCGAG
LOC113786164	uncharacterized protein LOC113786164	8.58182	9.2e-05	1	GTAACGCGTG
LOC101488775	protein kish-like	8.58182	9.2e-05	1	AGAACGCGGG
LOC101507422	probable serine/threonine-protein kinase PBL17 isoform X3	8.58182	9.2e-05	1	AACACGCGAG
LOC101512577	protein DMP2-like	8.58182	9.2e-05	1	CAAACGCGAG
LOC101505629	LOW QUALITY PROTEIN: protein FAR1-RELATED SEQUENCE 5	8.58182	9.2e-05	1	CACACGCGTG
LOC101501994	soluble inorganic pyrophosphatase 1 isoform X1	8.58182	9.2e-05	1	TATACGCGTG
LOC101500313	zinc finger protein ZAT11-like	8.58182	9.2e-05	1	GAACCGCGTG
LOC101507229	uncharacterized protein LOC101507229	8.58182	9.2e-05	1	AGAACGCGAG
LOC101505629	LOW QUALITY PROTEIN: protein FAR1-RELATED SEQUENCE 5	8.58182	9.2e-05	1	CACACGCGTG
LOC101504252	serine--tRNA ligase	8.58182	9.2e-05	1	AAGCCGCGTG
LOC101499626	DEAD-box ATP-dependent RNA helicase 10	8.58182	9.2e-05	1	AAATCGCGAG
LOC101510991	WUSCHEL-related homeobox 3	8.58182	9.2e-05	1	AATTCGCGTG
LOC101489318	uncharacterized protein LOC101489318	8.58182	9.2e-05	1	AAGTCGCGTG
LOC101512477	replication protein A 70 kDa DNA-binding subunit E-like	8.58182	9.2e-05	1	AGATCGCGTG
LOC101503989	box C/D snoRNA protein 1	8.58182	9.2e-05	1	AAATCGCGCG
LOC101511262	auxin-induced protein 15A	8.58182	9.2e-05	1	TTAACGCGTG
LOC101496754	protein TIME FOR COFFEE isoform X1	8.58182	9.2e-05	1	ATAACGCGAG
LOC101495794	uncharacterized protein LOC101495794	8.58182	9.2e-05	1	ACAACGCGAG
LOC101514828	insoluble matrix shell protein 4-like	8.58182	9.2e-05	1	CATACGCGTG
LOC101493783	probable receptor-like protein kinase At5g20050	8.58182	9.2e-05	1	aGAACGCGAG
LOC101503488	uncharacterized protein LOC101503488	8.58182	9.2e-05	1	CAAACGCGAG
LOC101508867	uncharacterized protein LOC101508867	8.58182	9.2e-05	1	CTAACGCGTG
LOC101507886	diacylglycerol O-acyltransferase 1C-like isoform X2	8.58182	9.2e-05	1	AATACGCGGG
LOC101488927	U-box domain-containing protein 21-like	8.58182	9.2e-05	1	AATGCGCGTG
LOC101495944	uncharacterized protein LOC101495944 isoform X1	8.58182	9.2e-05	1	AGACCGCGTG
LOC101502150	casein kinase 1-like protein 3	8.58182	9.2e-05	1	AAAGCGCGAG
LOC101498160	heavy metal-associated isoprenylated plant protein 30-like	8.58182	9.2e-05	1	AATCCGCGTG
LOC101515237	uncharacterized protein LOC101515237	8.58182	9.2e-05	1	TAAACGCGCG
LOC101508100	protein SPA1-RELATED 2 isoform X1	8.58182	9.2e-05	1	CAAACGCGCG
LOC101496925	adenine phosphoribosyltransferase 4-like	8.58182	9.2e-05	1	AAATCGCGAG
LOC101504257	vacuolar protein-sorting-associated protein 33 homolog	8.58182	9.2e-05	1	aATACGCGAG
LOC101506405	RHOMBOID-like protein 3	8.58182	9.2e-05	1	ACACCGCGTG
LOC101499504	pentatricopeptide repeat-containing protein At2g17140	8.58182	9.2e-05	1	AACACGCGAG
LOC101492022	cadmium/zinc-transporting ATPase HMA3-like isoform X1	8.58182	9.2e-05	1	ATAACGCGCG
LOC101504098	uncharacterized protein LOC101504098	8.58182	9.2e-05	1	ACATCGCGTG
LOC101510444	agamous-like MADS-box protein AGL6	8.58182	9.2e-05	1	acaacgcgcg
LOC101499495	probable pectate lyase 5	8.58182	9.2e-05	1	ATATCGCGTG
LOC101495628	pentatricopeptide repeat-containing protein At4g15720	8.58182	9.2e-05	1	GAGACGCGTG
LOC101513449	dolichyl-diphosphooligosaccharide--protein glycosyltransferase subunit DAD1	8.58182	9.2e-05	1	AATTCGCGTG
LOC101499882	uncharacterized protein LOC101499882	8.58182	9.2e-05	1	ACAACGCGCG
LOC101495469	importin-5-like	8.58182	9.2e-05	1	AGAGCGCGTG
LOC101504007	prohibitin-3%2C mitochondrial-like	8.58182	9.2e-05	1	AGAACGCGAG
LOC101491000	isocitrate dehydrogenase [NAD] regulatory subunit 1%2C mitochondrial isoform X2	8.58182	9.2e-05	1	AGACCGCGTG
LOC101494831	cytochrome c-type biogenesis protein CcmE homolog%2C mitochondrial	8.58182	9.2e-05	1	AACCCGCGTG
LOC101507781	uncharacterized protein LOC101507781 isoform X3	8.58182	9.2e-05	1	AAACCGCGGG
LOC101507816	F-box/kelch-repeat protein At3g23880-like	8.58182	9.2e-05	1	AAGTCGCGTG
LOC101491207	protein transport Sec1a-like isoform X1	8.58182	9.2e-05	1	CGAACGCGTG
LOC101488682	WD40 repeat-containing protein HOS15-like	8.58182	9.2e-05	1	ATTACGCGTG
LOC101495628	pentatricopeptide repeat-containing protein At4g15720	8.58182	9.2e-05	1	GAAGCGCGTG
LOC105853084	protein LURP-one-related 15-like	8.58182	9.2e-05	1	AAACCGCGAG
LOC113784844	uncharacterized protein LOC113784844	8.58182	9.2e-05	1	CAAACGCGGG
LOC101501197	uncharacterized protein LOC101501197	8.58182	9.2e-05	1	AAGACGCGCG
LOC113786705	mitochondrial import inner membrane translocase subunit TIM23-2-like	8.58182	9.2e-05	1	ATAACGCGCG
LOC101493436	pentatricopeptide repeat-containing protein At4g39620%2C chloroplastic	8.58182	9.2e-05	1	CATACGCGTG
LOC101490939	linoleate 13S-lipoxygenase 2-1%2C chloroplastic-like	8.58182	9.2e-05	1	TACACGCGTG
LOC101500720	AT-hook motif nuclear-localized protein 9-like isoform X1	8.58182	9.2e-05	1	AAGGCGCGTG
LOC101502911	early nodulin-16	8.58182	9.2e-05	1	CAAACGCGCG
LOC101507504	NDR1/HIN1-like protein 3	8.58182	9.2e-05	1	ACATCGCGTG
LOC101505816	UDP-glycosyltransferase 79B30-like	8.58182	9.2e-05	1	AACACGCGAG
LOC101506837	transcriptional regulator SUPERMAN-like	8.58182	9.2e-05	1	AAAGCGCGCG
LOC101491688	uncharacterized protein LOC101491688	8.58182	9.2e-05	1	aaatcgcGCG
LOC101490939	linoleate 13S-lipoxygenase 2-1%2C chloroplastic-like	8.58182	9.2e-05	1	GACACGCGTG
LOC101488439	uncharacterized protein DDB_G0271670-like	8.58182	9.2e-05	1	ATAGCGCGTG
LOC101499602	uncharacterized protein LOC101499602 isoform X4	8.58182	9.2e-05	1	ATAACGCGAG
LOC101505816	UDP-glycosyltransferase 79B30-like	8.58182	9.2e-05	1	AACTCGCGTG
LOC101514207	PH%2C RCC1 and FYVE domains-containing protein 1-like	8.58182	9.2e-05	1	AACACGCGAG
LOC101509864	protein LOW PSII ACCUMULATION 3%2C chloroplastic isoform X2	8.58182	9.2e-05	1	CCAACGCGTG
LOC101508575	60S ribosomal protein L3-2-like	8.58182	9.2e-05	1	TGAACGCGTG
LOC101512444	uncharacterized protein LOC101512444	8.58182	9.2e-05	1	AACACGCGAG
HSFA3	N/A	8.58182	9.2e-05	1	AAATCGCGAG
LOC101493690	uncharacterized protein LOC101493690	8.58182	9.2e-05	1	GAATCGCGTG
LOC101489470	putative disease resistance protein RGA1	8.58182	9.2e-05	1	AGCACGCGTG
LOC101502066	protein MAIN-LIKE 1-like	8.58182	9.2e-05	1	ATTACGCGTG
LOC101491559	WUSCHEL-related homeobox 8-like	8.58182	9.2e-05	1	TACACGCGTG
LOC101488753	protein ASPARTIC PROTEASE IN GUARD CELL 2	8.58182	9.2e-05	1	CAACCGCGTG
LOC113787563	uncharacterized protein LOC113787563	8.58182	9.2e-05	1	gaagcgcgtg
LOC101490389	putative protein TPRXL	8.58182	9.2e-05	1	ggaacgcgtg
LOC101495399	cysteine proteinase inhibitor-like	8.58182	9.2e-05	1	TTAACGCGTG
LOC101506920	UDP-glycosyltransferase 84B2-like	8.58182	9.2e-05	1	taaacgcGCG
LOC101508719	ACT domain-containing protein ACR4 isoform X2	8.58182	9.2e-05	1	AGAGCGCGTG
LOC101500614	phospholipid-transporting ATPase 1-like	8.58182	9.2e-05	1	GGAACGCGTG
LOC101488489	ABSCISIC ACID-INSENSITIVE 5-like protein 2	8.58182	9.2e-05	1	AAATCGCGGG
LOC101506578	COP9 signalosome complex subunit 1	8.58182	9.2e-05	1	AGCACGCGTG
LOC101510607	bidirectional sugar transporter N3	8.58182	9.2e-05	1	GCAACGCGTG
LOC101509404	PKS-NRPS hybrid synthetase CHGG_01239-like	8.58182	9.2e-05	1	ggaacgcgtg
LOC101505159	uncharacterized protein LOC101505159	8.58182	9.2e-05	1	aatacgcgag
LOC113784844	uncharacterized protein LOC113784844	8.58182	9.2e-05	1	aaatcgcgag
LOC101515709	protein IQ-DOMAIN 31 isoform X2	8.58182	9.2e-05	1	GGAACGCGTG
LOC101501795	gibberellin receptor GID1B-like	8.58182	9.2e-05	1	ATAACGCGAG
LOC101503716	uncharacterized protein LOC101503716 isoform X2	8.58182	9.2e-05	1	GAAACGCGAG
LOC101514919	cinnamoyl-CoA reductase 1	8.58182	9.2e-05	1	AAGGCGCGTG
LOC101497323	eukaryotic translation initiation factor 4E-1-like	8.58182	9.2e-05	1	CAAACGCGAG
LOC101502998	uncharacterized protein LOC101502998	8.58182	9.2e-05	1	AATCCGCGTG
LOC105851738	uncharacterized protein LOC105851738	8.58182	9.2e-05	1	GAAACGCGAG
LOC101507211	fasciclin-like arabinogalactan protein 12	8.58182	9.2e-05	1	tATACGCGTG
LOC101506508	peroxidase 12-like	8.58182	9.2e-05	1	ACGACGCGTG
LOC101498080	serine/threonine-protein kinase ATM isoform X4	8.58182	9.2e-05	1	GGAACGCGTG
LOC101491697	probable polygalacturonase At1g80170 isoform X3	8.58182	9.2e-05	1	TGAACGCGTG
LOC101495515	AMSH-like ubiquitin thioesterase 1	8.58182	9.2e-05	1	TGAACGCGTG
LOC113783884	inorganic phosphate transporter 1-4-like	8.58182	9.2e-05	1	AATTCGCGTG
LOC101507612	ubiquitin carboxyl-terminal hydrolase 17 isoform X2	8.58182	9.2e-05	1	AAGCCGCGTG
LOC105852609	cytochrome P450 93A2-like	8.58182	9.2e-05	1	ACAACGCGCG
LOC101497620	endo-1%2C4-beta-xylanase 4	8.58182	9.2e-05	1	TGAACGCGTG
LOC101489173	topless-related protein 3-like	8.58182	9.2e-05	1	CAAGCGCGTG
LOC101507588	stamen-specific protein FIL1	8.58182	9.2e-05	1	TATACGCGTG
LOC101508440	beta-amylase 1%2C chloroplastic	8.58182	9.2e-05	1	ATTACGCGTG
LOC101495898	transcription factor bHLH25-like	8.58182	9.2e-05	1	GAAACGCGAG
LOC101501623	MYB-like transcription factor ETC1	8.58182	9.2e-05	1	ATGACGCGTG
LOC101498911	uncharacterized protein LOC101498911	8.58182	9.2e-05	1	taatcgcGTG
LOC105851833	protein FAM133B	8.58182	9.2e-05	1	TAAACGCGAG
LOC101493208	nucleobase-ascorbate transporter 3	8.58182	9.2e-05	1	TTAACGCGTG
LOC101497114	probable serine/threonine-protein kinase PBL5	8.58182	9.2e-05	1	AGGACGCGTG
LOC105852163	uncharacterized protein LOC105852163	8.58182	9.2e-05	1	aaatcgcggG
LOC101513827	uncharacterized protein LOC101513827	8.58182	9.2e-05	1	AAACCGCGAG
LOC101500066	uncharacterized protein LOC101500066	8.58182	9.2e-05	1	AGAGCGCGTG
LOC105852896	pollen-specific leucine-rich repeat extensin-like protein 1	8.58182	9.2e-05	1	AGTACGCGTG
LOC101491683	protein MEI2-like 1	8.58182	9.2e-05	1	agGACGCGTG
LOC105851875	uncharacterized protein LOC105851875	8.58182	9.2e-05	1	ATAGCGCGTG
LOC101503023	acid phosphatase 1-like	8.58182	9.2e-05	1	ATCACGCGTG
LOC101500325	aspartic proteinase-like protein 2	8.58182	9.2e-05	1	TAATCGCGTG
LOC101497243	pescadillo homolog	8.58182	9.2e-05	1	GAGACGCGTG
LOC105851738	uncharacterized protein LOC105851738	8.58182	9.2e-05	1	GAAACGCGAG
LOC101499806	probable alpha%2Calpha-trehalose-phosphate synthase [UDP-forming] 7	8.58182	9.2e-05	1	ATAGCGCGTG
LOC101494045	UDP-glucuronic acid decarboxylase 1	8.58182	9.2e-05	1	ACAGCGCGTG
LOC101488883	alcohol dehydrogenase 1	8.58182	9.2e-05	1	GTAACGCGTG
LOC101514626	nucleobase-ascorbate transporter 6-like	8.58182	9.2e-05	1	CATACGCGTG
LOC101508308	uncharacterized protein LOC101508308	8.58182	9.2e-05	1	AGCACGCGTG
LOC101496260	probable LRR receptor-like serine/threonine-protein kinase At1g74360	8.58182	9.2e-05	1	aaaccgCGGG
LOC113783924	ATP-dependent Clp protease ATP-binding subunit ClpA homolog CD4A%2C chloroplastic-like	8.58182	9.2e-05	1	GGAACGCGTG
LOC101491671	uncharacterized protein LOC101491671	8.58182	9.2e-05	1	AGCACGCGTG
LOC101512037	WAT1-related protein At3g28070-like isoform X1	8.58182	9.2e-05	1	AGATCGCGTG
LOC101505366	LIMR family protein At5g01460-like	8.58182	9.2e-05	1	AGAACGCGAG
LOC101496570	protein ANTI-SILENCING 1 isoform X1	8.58182	9.2e-05	1	GAAACGCGCG
LOC101497105	uncharacterized protein LOC101497105	8.58182	9.2e-05	1	AAGACGCGCG
LOC101514139	uncharacterized protein LOC101514139 isoform X2	8.58182	9.2e-05	1	AATGCGCGTG
LOC101508894	squalene monooxygenase-like isoform X1	8.58182	9.2e-05	1	AACACGCGGG
LOC101489808	putative BPI/LBP family protein At1g04970	8.58182	9.2e-05	1	AAGTCGCGTG
LOC101496570	protein ANTI-SILENCING 1 isoform X1	8.58182	9.2e-05	1	GGAACGCGTG
LOC101510280	transcription factor bHLH139	8.58182	9.2e-05	1	GGAACGCGTG
LOC101492520	nicotinamide adenine dinucleotide transporter 1%2C chloroplastic-like isoform X2	8.58182	9.2e-05	1	TCAACGCGTG
LOC101507149	uncharacterized protein LOC101507149	8.58182	9.2e-05	1	AGCACGCGTG
LOC105851451	sialidase-like	8.58182	9.2e-05	1	AGCACGCGTG
LOC101488975	replication protein A 32 kDa subunit A	8.58182	9.2e-05	1	AAACCGCGGG
LOC101512925	trihelix transcription factor GT-3b-like	8.58182	9.2e-05	1	aattcgcgtg
LOC101503823	uncharacterized protein LOC101503823 isoform X1	8.58182	9.2e-05	1	AACACGCGCG
LOC101506999	NADH dehydrogenase [ubiquinone] flavoprotein 2%2C mitochondrial	8.58182	9.2e-05	1	AGAACGCGGG
LOC101515299	NEP1-interacting protein 1	8.58182	9.2e-05	1	AACCCGCGTG
LOC105852607	uncharacterized protein LOC105852607	8.58182	9.2e-05	1	AGCACGCGTG
LOC101494382	probable WRKY transcription factor 17	8.58182	9.2e-05	1	TCAACGCGTG
LOC101488829	leucine-rich repeat extensin-like protein 3	8.58182	9.2e-05	1	TAAGCGCGTG
LOC101512546	nitrate regulatory gene2 protein-like	8.58182	9.2e-05	1	TGAACGCGTG
LOC105852607	uncharacterized protein LOC105852607	8.58182	9.2e-05	1	ACCACGCGTG
LOC101495209	miraculin-like	8.58182	9.2e-05	1	ACAACGCGCG
LOC101497662	protein BONZAI 3-like	8.58182	9.2e-05	1	AATACGCGGG
LOC101502269	uncharacterized protein LOC101502269 isoform X1	8.58182	9.2e-05	1	ACAACGCGCG
LOC101502535	extensin-like	8.58182	9.2e-05	1	ACAACGCGCG
LOC101505052	phenylalanine--tRNA ligase alpha subunit%2C cytoplasmic	8.58182	9.2e-05	1	GAAACGCGCG
LOC101513385	uncharacterized protein LOC101513385	8.58182	9.2e-05	1	AGTACGCGTG
LOC101494762	stomatal closure-related actin-binding protein 2-like	8.58182	9.2e-05	1	AAGGCGCGTG
LOC101500375	transcription factor bHLH147-like	8.58182	9.2e-05	1	ACGACGCGTG
LOC101512600	auxin-responsive protein SAUR32-like	8.58182	9.2e-05	1	TACACGCGTG
LOC101507481	uncharacterized protein LOC101507481	8.58182	9.2e-05	1	AGTACGCGTG
LOC101499125	LOW QUALITY PROTEIN: UDP-glycosyltransferase 71K2-like	8.58182	9.2e-05	1	TAATCGCGTG
LOC101513365	GATA transcription factor 8	8.58182	9.2e-05	1	GAAGCGCGTG
FER2	N/A	8.58182	9.2e-05	1	GAAGCGCGTG
LOC101489030	AAA-ATPase At3g28510-like	8.58182	9.2e-05	1	aaatcgcggG
LOC101492197	F-box/LRR-repeat protein At3g26922-like	8.58182	9.2e-05	1	ATTACGCGTG
LOC101508192	metal tolerance protein 11 isoform X2	8.58182	9.2e-05	1	AGAGCGCGTG
LOC101512600	auxin-responsive protein SAUR32-like	8.58182	9.2e-05	1	ACCACGCGTG
LOC101506547	BOI-related E3 ubiquitin-protein ligase 1-like	8.58182	9.2e-05	1	ACGACGCGTG
LOC101512070	guanosine deaminase	8.58182	9.2e-05	1	AAGACGCGAG
LOC101513013	developmental protein SEPALLATA 1 isoform X2	8.58182	9.2e-05	1	TCAACGCGTG
LOC101497701	probable WRKY transcription factor 12 isoform X1	8.58182	9.2e-05	1	TCAACGCGTG
LOC101514483	importin subunit beta-1-like	8.58182	9.2e-05	1	ATACCGCGTG
LOC101514680	transcription factor bHLH155-like	8.58182	9.2e-05	1	GAAGCGCGTG
LOC101507732	constitutive photomorphogenesis protein 10	8.58182	9.2e-05	1	AGAACGCGCG
LOC101491372	homeobox-leucine zipper protein ATHB-6-like isoform X1	8.58182	9.2e-05	1	CATACGCGTG
LOC101489863	polygalacturonase At1g48100-like	8.58182	9.2e-05	1	GAAGCGCGTG
LOC101494794	KIN14B-interacting protein At4g14310	8.58182	9.2e-05	1	GAACCGCGTG
LOC101497332	afadin- and alpha-actinin-binding protein-like isoform X1	8.58182	9.2e-05	1	GACACGCGTG
LOC101506151	uncharacterized protein LOC101506151	8.58182	9.2e-05	1	AAAGCGCGAG
LOC101492296	uncharacterized protein LOC101492296	8.58182	9.2e-05	1	TACACGCGTG
LOC101497283	protein RALF-like 33	8.58182	9.2e-05	1	GAAGCGCGTG
LOC101491559	WUSCHEL-related homeobox 8-like	8.58182	9.2e-05	1	TACACGCGTG
LOC101501931	heat shock cognate 70 kDa protein 2	8.58182	9.2e-05	1	CCAACGCGTG
LOC101488584	COP1-interactive protein 1-like	8.58182	9.2e-05	1	TTAACGCGTG
LOC101501181	protein cereblon-like isoform X1	8.58182	9.2e-05	1	TAAACGCGCG
LOC101488854	putative calcium-binding protein CML19	8.58182	9.2e-05	1	ATAACGCGGG
LOC101491911	mavicyanin-like	8.58182	9.2e-05	1	TAGACGCGTG
LOC101490377	probable transcription factor PosF21	8.58182	9.2e-05	1	AAACCGCGGG
LOC101511571	something about silencing protein 10 isoform X1	8.58182	9.2e-05	1	AAAGCGCGCG
LOC101488265	nuclear transcription factor Y subunit A-4-like	8.58182	9.2e-05	1	ATAGCGCGTG
LOC101509939	uncharacterized protein LOC101509939	8.58182	9.2e-05	1	CAAACGCGCG
LOC101498064	protein DMR6-LIKE OXYGENASE 1 isoform X1	8.58182	9.2e-05	1	AAACCGCGGG
LOC101515766	nudix hydrolase 17%2C mitochondrial-like	8.58182	9.2e-05	1	GATACGCGTG
LOC101500302	probable WRKY transcription factor 70	8.58182	9.2e-05	1	GTAACGCGTG
LOC101501324	U2 small nuclear ribonucleoprotein A'	8.58182	9.2e-05	1	ATAACGCGGG
LOC101509476	myb-like protein AA	8.58182	9.2e-05	1	AAGGCGCGTG
LOC101507508	uncharacterized protein LOC101507508	8.58182	9.2e-05	1	CAAACGCGCG
LOC101503057	uncharacterized protein LOC101503057	8.58182	9.2e-05	1	TTAACGCGTG
LOC101507508	uncharacterized protein LOC101507508	8.58182	9.2e-05	1	AACGCGCGTG
LOC101491153	protein HEAT INTOLERANT 4	8.58182	9.2e-05	1	GATACGCgtg
LOC101498233	beta-amyrin 11-oxidase-like	8.58182	9.2e-05	1	CAAACGCGCG
LOC101508011	trehalose-phosphate phosphatase A-like	8.58182	9.2e-05	1	AACGCGCGTG
LOC101502217	serine/threonine-protein kinase KIPK1	8.58182	9.2e-05	1	agatcGCGTG
LOC101490602	protein TIFY 7 isoform X2	8.58182	9.2e-05	1	AAGTCGCGTG
LOC101514996	auxin-induced protein 22D-like isoform X2	8.58182	9.2e-05	1	GAAGCGCGTG
LOC101496454	histone H3.2	8.58182	9.2e-05	1	AATCCGCGTG
LOC101497229	zinc finger protein ZAT5-like	8.58182	9.2e-05	1	GAAGCGCGTG
LOC101514207	PH%2C RCC1 and FYVE domains-containing protein 1-like	8.58182	9.2e-05	1	AACGCGCGTG
LOC101514207	PH%2C RCC1 and FYVE domains-containing protein 1-like	8.58182	9.2e-05	1	GAAACGCGCG
LOC113785509	rho GTPase-activating protein 7-like	8.58182	9.2e-05	1	CACACGCGTG
LOC101510038	serine/arginine repetitive matrix protein 1-like	8.58182	9.2e-05	1	CACACGCGTG
LOC101496754	protein TIME FOR COFFEE isoform X1	8.58182	9.2e-05	1	ATTACGCGTG
LOC101490753	uncharacterized protein LOC101490753	8.58182	9.2e-05	1	CATACGCGTG
LOC101502470	histone H3.2	8.58182	9.2e-05	1	AATCCGCGTG
LOC101494652	ubiquitin domain-containing protein DSK2a-like isoform X1	8.58182	9.2e-05	1	AATGCGCGTG
LOC101500667	protein PLANT CADMIUM RESISTANCE 2-like	8.58182	9.2e-05	1	TAAGCGCGTG
LOC101510367	provicilin-like	8.58182	9.2e-05	1	AGAACGCGAG
LOC101508254	calmodulin-binding transcription activator 1	8.58182	9.2e-05	1	AAGACGCGGG
LOC101492255	peroxisomal fatty acid beta-oxidation multifunctional protein MFP2	8.58182	9.2e-05	1	GAAGCGCGTG
LOC101500161	LOW QUALITY PROTEIN: histone H3.2	8.58182	9.2e-05	1	GAAACGCGCG
LOC101504019	chlorophyll a-b binding protein AB80%2C chloroplastic-like	8.58182	9.2e-05	1	ACAACGCGCG
LOC101499494	nuclear poly(A) polymerase 4-like	8.58182	9.2e-05	1	aaatcgcgcg
LOC101499531	histone H3.2	8.58182	9.2e-05	1	GAAACGCGCG
LOC101511036	DNA primase small subunit-like isoform X6	8.58182	9.2e-05	1	GAAGCGCGTg
LOC101496094	LRR receptor-like serine/threonine-protein kinase ERL1	8.58182	9.2e-05	1	GAAGCGCGTG
LOC101499832	histone H3.2	8.58182	9.2e-05	1	GAAACGCGCG
LOC101502465	uncharacterized protein LOC101502465	8.58182	9.2e-05	1	ATAGCGCGTG
LOC101506499	uncharacterized protein LOC101506499 isoform X4	8.58182	9.2e-05	1	TCAACGCGTG
LOC101503041	protein Jade-1 isoform X2	8.58182	9.2e-05	1	aaagCGCGGG
LOC105852787	uncharacterized protein LOC105852787	8.58182	9.2e-05	1	CACACGCGTG
LOC101499339	nudix hydrolase 18%2C mitochondrial-like isoform X1	8.58182	9.2e-05	1	AATGCGCGTG
LOC101504214	endochitinase A-like	8.58182	9.2e-05	1	CACACGCGTG
LOC101507936	phosphatidylinositol 4-phosphate 5-kinase 1-like	8.58182	9.2e-05	1	ATGACGCGTG
LOC105851341	putative uncharacterized protein DDB_G0290521	8.58182	9.2e-05	1	CACACGCGTG
LOC101492440	ras-related protein RABH1e isoform X2	8.58182	9.2e-05	1	GAGACGCGTG
LOC101494456	probable protein phosphatase 2C 49 isoform X2	8.58182	9.2e-05	1	TCAACGCGTG
LOC101515665	uncharacterized protein LOC101515665	8.58182	9.2e-05	1	CACACGCGTG
LOC101501386	uncharacterized protein LOC101501386	8.58182	9.2e-05	1	AAACCGCGGG
LOC101500004	uncharacterized protein LOC101500004	8.58182	9.2e-05	1	ataacGCGAG
LOC101514163	formin-like protein 4	8.58182	9.2e-05	1	AACACGCGGG
LOC101507050	agamous-like MADS-box protein AGL62	8.58182	9.2e-05	1	AACACGCGGG
LOC101504445	plant intracellular Ras-group-related LRR protein 4	8.58182	9.2e-05	1	AAACCGCGGG
LOC101504493	agamous-like MADS-box protein AGL80	8.58182	9.2e-05	1	AATCCGCGTG
LOC101511040	LOW QUALITY PROTEIN: ribonucleoside-diphosphate reductase large subunit	8.58182	9.2e-05	1	AAACCGCGCG
LOC101501075	uncharacterized protein LOC101501075	8.58182	9.2e-05	1	AAACCGCGAG
LOC101501493	syntaxin-121	8.58182	9.2e-05	1	CAAACGCGGG
LOC101512994	subtilisin-like protease SBT1.7	8.58182	9.2e-05	1	ATTACGCGTG
LOC101515332	magnesium transporter MRS2-3-like	8.58182	9.2e-05	1	AAATCGCGAG
LOC101501855	ABC transporter G family member 32	8.58182	9.2e-05	1	AAAGCGCGAG
LOC101509735	ubiquitin-conjugating enzyme E2-17 kDa-like	8.58182	9.2e-05	1	GGAACGCGTG
LOC101508599	calcium uniporter protein 2%2C mitochondrial	8.58182	9.2e-05	1	AAGACGCGAG
LOC101495943	calcium-binding protein CML24	8.58182	9.2e-05	1	AGGACGCGTG
LOC101499561	trihelix transcription factor PTL	8.58182	9.2e-05	1	AACCCGCGTG
LOC101504916	cell division cycle 20.2%2C cofactor of APC complex-like	8.58182	9.2e-05	1	TCAACGCGTG
LOC101501721	vacuolar iron transporter homolog 4-like	8.58182	9.2e-05	1	GACACGCGTG
LOC101506941	wee1-like protein kinase	8.58182	9.2e-05	1	AAAGCGCGGG
LOC101497108	disease resistance protein RPM1	8.58182	9.2e-05	1	GAATCGCGTG
LOC101497211	integrin-linked protein kinase 1-like	8.58182	9.2e-05	1	GAAACGCGAG
LOC113783961	protein MAIN-LIKE 1-like	8.58182	9.2e-05	1	CATACGCGTG
LOC101510169	bifunctional UDP-glucose 4-epimerase and UDP-xylose 4-epimerase 1	8.58182	9.2e-05	1	ATTACGCGTG
LOC101490079	protein MEI2-like 1 isoform X4	8.58182	9.2e-05	1	AATACGCGGG
LOC101491896	transcription factor bHLH144	8.58182	9.2e-05	1	AGCACGCGTG
LOC101513218	probable leucine-rich repeat receptor-like serine/threonine-protein kinase At3g14840 isoform X4	8.58182	9.2e-05	1	AACACGCGCG
LOC101500404	E3 ubiquitin-protein ligase BRE1-like 1 isoform X2	8.58182	9.2e-05	1	CACACGCGTG
LOC101500554	K(+) efflux antiporter 4 isoform X3	8.58182	9.2e-05	1	CAAGCGCGTG
LOC101494728	LOW QUALITY PROTEIN: auxilin-like protein 1	8.58182	9.2e-05	1	AATACGCGGG
LOC101509376	oxysterol-binding protein-related protein 3A-like	8.58182	9.2e-05	1	CAAGCGCGTG
LOC101492902	syntaxin-124-like	8.58182	9.2e-05	1	AATACGCGAG
LOC101488378	uncharacterized protein LOC101488378 isoform X2	8.58182	9.2e-05	1	AAATCGCGGG
LOC101503044	auxin-induced protein 22E-like	8.58182	9.2e-05	1	CAAGCGCGTG
LOC101493555	putative tRNA (cytidine(32)/guanosine(34)-2'-O)-methyltransferase	8.58182	9.2e-05	1	AGAGCGCGTG
LOC101507350	mitochondrial adenine nucleotide transporter ADNT1-like	8.58182	9.2e-05	1	TAAACGCGCG
LOC101488926	CBL-interacting serine/threonine-protein kinase 11-like	8.58182	9.2e-05	1	CTAACGCGTG
LOC105852683	protein MAIN-LIKE 2-like	8.58182	9.2e-05	1	CATACGCGTG
LOC101503161	probable leucine-rich repeat receptor-like protein kinase At2g33170	8.58182	9.2e-05	1	AGAACGCGAG
LOC101495448	uncharacterized protein LOC101495448	8.58182	9.2e-05	1	ATATCGCGTG
LOC101498067	uncharacterized protein LOC101498067	8.58182	9.2e-05	1	GTAACGCGTG
LOC101496819	TMV resistance protein N-like	8.58182	9.2e-05	1	AAGCCGCGTG
LOC101509608	pyruvate kinase 1%2C cytosolic	8.58182	9.2e-05	1	ACAGCGCGTG
LOC101512661	zinc finger protein ZAT5	8.58182	9.2e-05	1	AAGGCGCGTG
LOC101497283	protein RALF-like 33	8.58182	9.2e-05	1	TCAACGCGTG
LOC101503444	uncharacterized protein LOC101503444	8.58182	9.2e-05	1	TTAACGCGTG
LOC101505031	protein PNS1 isoform X1	8.58182	9.2e-05	1	AAGGCGCGTG
LOC101510363	protein IQ-DOMAIN 14-like	8.58182	9.2e-05	1	ATAGCGCGTG
LOC101496790	uncharacterized protein LOC101496790	8.58182	9.2e-05	1	GTAACGCGTG
LOC101498100	metal transporter Nramp6 isoform X3	8.58182	9.2e-05	1	CACACGCGTG
LOC113787261	probable transcription factor PosF21	8.58182	9.2e-05	1	AAGGCGCGTG
LOC101502866	RAN GTPase-activating protein 2	8.58182	9.2e-05	1	CAAGCGCGTG
LOC101511767	protein PEP-RELATED DEVELOPMENT ARRESTED 1%2C chloroplastic	8.58182	9.2e-05	1	AGAGCGCGTG
LOC101492132	E3 ubiquitin-protein ligase DA2L	8.58182	9.2e-05	1	AGAGCGCGTG
LOC101498579	calmodulin-binding protein 25	8.58182	9.2e-05	1	ATGACGCGTG
LOC101497781	small G protein signaling modulator 1 isoform X2	8.58182	9.2e-05	1	CAAACGCGAG
LOC101511868	nicotinamide adenine dinucleotide transporter 1%2C chloroplastic isoform X3	8.58182	9.2e-05	1	AGTACGCGTG
LOC101509878	alpha-dioxygenase 1	8.58182	9.2e-05	1	GTAACGCGTG
LOC101498100	metal transporter Nramp6 isoform X3	8.58182	9.2e-05	1	CACACGCGTG
LOC101497611	meiotic recombination protein DMC1 homolog	8.58182	9.2e-05	1	AAAGCGCGGG
LOC101493597	cell division control protein 45 homolog	8.58182	9.2e-05	1	TAACCGCGTG
LOC101492987	dr1-associated corepressor homolog isoform X1	8.58182	9.2e-05	1	GGAACGCGTG
LOC101506156	OBERON-like protein	8.58182	9.2e-05	1	AGTACGCGTG
LOC101510570	translocator protein homolog	8.58182	9.2e-05	1	CATACGCGTG
LOC101489489	calcium uniporter protein 2%2C mitochondrial-like	8.58182	9.2e-05	1	AACACGCGAG
LOC105852659	LOW QUALITY PROTEIN: chalcone synthase 1	8.58182	9.2e-05	1	ACATCGCGTG
LOC101496955	BTB/POZ and TAZ domain-containing protein 2-like	8.58182	9.2e-05	1	atagcgcGTG
LOC101505186	dehydration-responsive element-binding protein 1E-like	8.58182	9.2e-05	1	AGACCGCGTG
LOC101502107	uncharacterized protein LOC101502107	8.58182	9.2e-05	1	TTAACGCGTG
LOC101502060	shaggy-related protein kinase eta	8.58182	9.2e-05	1	CAAACGCGCG
LOC101495711	proline-rich extensin-like protein EPR1	8.58182	9.2e-05	1	ATAACGCGAG
LOC101503751	uncharacterized protein LOC101503751 isoform X2	8.58182	9.2e-05	1	AGGACGCGTG
LOC101493301	ABC transporter G family member 39-like isoform X2	8.58182	9.2e-05	1	GTAACGCGTG
LOC101500779	protein MAIN-LIKE 2-like	8.58182	9.2e-05	1	CATACGCGTG
LOC101502060	shaggy-related protein kinase eta	8.58182	9.2e-05	1	AACGCGCGTG
LOC101492981	transcription factor TCP7-like	8.58182	9.2e-05	1	AAGGCGCGTG
LOC101511497	calmodulin-7	8.58182	9.2e-05	1	AGAGCGCGTG
LOC101511846	ethylene-responsive transcription factor 1-like	8.58182	9.2e-05	1	GAACCGCGTG
LOC101509909	DNA-directed RNA polymerase V subunit 5A isoform X1	8.58182	9.2e-05	1	TAATCGCGTG
LOC101498996	universal stress protein PHOS32	8.58182	9.2e-05	1	CACACGCGTG
LOC101499627	3-hydroxy-3-methylglutaryl-coenzyme A reductase 3-like	8.58182	9.2e-05	1	AGTACGCGTG
LOC101511599	LOB domain-containing protein 41	8.58182	9.2e-05	1	GAAGCGCGTG
LOC101500693	probable inactive receptor kinase At2g26730	8.58182	9.2e-05	1	AGAGCGCGTG
LOC101504461	uncharacterized protein LOC101504461	8.58182	9.2e-05	1	AATCCGCGTG
LOC101505930	AAA-ATPase ASD%2C mitochondrial-like	8.58182	9.2e-05	1	tagACGCGTG
LOC101497632	U-box domain-containing protein 21	8.58182	9.2e-05	1	GAAACGCGGG
LOC101493799	probable serine/threonine-protein kinase PBL19	8.58182	9.2e-05	1	AACCCGCGTG
LOC101490377	probable transcription factor PosF21	8.58182	9.2e-05	1	ACTACGCGTG
LOC101502708	deoxynucleoside triphosphate triphosphohydrolase SAMHD1 homolog isoform X2	8.58182	9.2e-05	1	TAAGCGCGTG
LOC101496665	xyloglucan endotransglucosylase/hydrolase 2	8.58182	9.2e-05	1	GAGACGCGTG
LOC101514011	BTB/POZ and MATH domain-containing protein 2-like isoform X1	8.58182	9.2e-05	1	AAGGCGCGTG
LOC101495531	ABC transporter I family member 21	8.58182	9.2e-05	1	GAAACGCGCG
LOC101496714	peptidyl-prolyl cis-trans isomerase FKBP20-1	8.58182	9.2e-05	1	TACACGCGTG
LOC101514119	glutathione reductase%2C chloroplastic/mitochondrial	8.58182	9.2e-05	1	ACATCGCGTG
LOC101514771	probable ADP-ribosylation factor GTPase-activating protein AGD15	8.58182	9.2e-05	1	GAAACGCGGG
LOC101495515	AMSH-like ubiquitin thioesterase 1	8.58182	9.2e-05	1	TGAACGCGTG
LOC101499228	SH3 domain-containing protein 2	8.58182	9.2e-05	1	GAAGCGCGTG
LOC101492843	18 kDa seed maturation protein-like	8.58182	9.2e-05	1	TATACGCGTG
LOC101492923	LOW QUALITY PROTEIN: uncharacterized protein LOC101492923	8.58182	9.2e-05	1	CTAACGCGTG
LOC101504128	meiotic recombination protein SPO11-1	8.58182	9.2e-05	1	CAAACGCGCG
LOC101498406	deSI-like protein At4g17486	8.58182	9.2e-05	1	ATATCGCGTG
LOC101509476	myb-like protein AA	8.58182	9.2e-05	1	AATGCGCGTG
LOC101505609	3-epi-6-deoxocathasterone 23-monooxygenase CYP90D1 isoform X2	8.58182	9.2e-05	1	TACACGCGTG
LOC101502515	serine/threonine-protein kinase/endoribonuclease IRE1a	8.58182	9.2e-05	1	ttaacgcGTG
LOC101503293	gibberellin 3-beta-dioxygenase 1-like	8.58182	9.2e-05	1	CACACgcgtg
LOC101515302	gibberellin 2-beta-dioxygenase 8-like	8.58182	9.2e-05	1	GAGACGCGTG
NAC41	N/A	8.58182	9.2e-05	1	ATACCGCGTG
LOC101496714	peptidyl-prolyl cis-trans isomerase FKBP20-1	8.58182	9.2e-05	1	AAGGCGCGTG
LOC101514669	F-box/LRR-repeat protein 17	8.58182	9.2e-05	1	aaagcgCGCG
LOC101505305	protein SPEAR3-like	8.58182	9.2e-05	1	TTAACGCGTG
LOC101502466	uncharacterized protein LOC101502466	8.58182	9.2e-05	1	TATACGCGTG
LOC101506701	protein EARLY-RESPONSIVE TO DEHYDRATION 7%2C chloroplastic	8.58182	9.2e-05	1	ACGACGCGTG
LOC101514990	indole-3-acetic acid-induced protein ARG2	8.58182	9.2e-05	1	ATCACGCGTG
LOC101496577	ribonuclease H2 subunit C	8.58182	9.2e-05	1	GGAACGCGTG
LOC101505875	BTB/POZ domain-containing protein At5g03250-like	8.58182	9.2e-05	1	AAATCGCGAG
LOC101491752	probable serine/threonine-protein kinase DDB_G0282963	8.58182	9.2e-05	1	AACACGCGCG
LOC101503293	gibberellin 3-beta-dioxygenase 1-like	8.58182	9.2e-05	1	CACACGCGTG
LOC101499226	60S ribosomal protein L8-3	8.58182	9.2e-05	1	TGAACGCGTG
LOC101507818	LOW QUALITY PROTEIN: probable serine/threonine-protein kinase SIS8	8.58182	9.2e-05	1	GCAACGcgtg
LOC101511733	WAT1-related protein At3g28050-like	8.58182	9.2e-05	1	gagaCGCGTG
LOC101503769	classical arabinogalactan protein 1-like	8.58182	9.2e-05	1	TAAGCGCGTG
LOC101497383	probable CCR4-associated factor 1 homolog 11 isoform X3	8.58182	9.2e-05	1	CTAACGCGTG
LOC101494912	dof zinc finger protein DOF5.1	8.58182	9.2e-05	1	TGAACGCGTG
LOC101491706	transcription initiation factor TFIID subunit 9	8.58182	9.2e-05	1	AAAGCGCGAG
LOC101505246	classical arabinogalactan protein 1-like	8.58182	9.2e-05	1	TAACCGCGTG
LOC101513141	phytochrome A-associated F-box protein	8.58182	9.2e-05	1	GAAGCGCGTG
LOC113787013	LOW QUALITY PROTEIN: uncharacterized protein LOC113787013	8.58182	9.2e-05	1	cgaaCGCGTG
LOC105852327	LOW QUALITY PROTEIN: uncharacterized protein LOC105852327	8.58182	9.2e-05	1	CGAACGCGTG
LOC101501864	hydrophobic protein RCI2A	8.58182	9.2e-05	1	GACACGCGTG
LOC101490430	uncharacterized protein LOC101490430	8.58182	9.2e-05	1	AAGACGCGAG
LOC101507715	histone H3.3	8.58182	9.2e-05	1	AATCCGCGTG
LOC101498788	protein IMPAIRED IN BABA-INDUCED STERILITY 1	8.58182	9.2e-05	1	ACAGCGCGTG
LOC101515011	uncharacterized protein LOC101515011	8.58182	9.2e-05	1	AAAGCGCGCG
LOC101498815	uncharacterized protein At2g39795%2C mitochondrial	8.58182	9.2e-05	1	AACACGCGCG
LOC101512387	zinc finger protein KNUCKLES-like	8.58182	9.2e-05	1	ATAACGCGGG
